# Supplementary material for: Chronic pain precedes disrupted eating behavior in low-back pain patients
Source: PLoS One. 2022 Feb 10;17(2):e0263527. doi: 10.1371/journal.pone.0263527 (PMC8830732; doi:10.1371/journal.pone.0263527)
Supplement: S1 Data — (XLSX) [file pone.0263527.s018.xlsx]

## Sheet: Fig1&S4Fig_IntRatSession1
	Baseline															Follow-up
	Groups	Groups	Group#	age	sex(0M,1F)	Pre-Tasting	VAS_hungry_small	VAS_full_small	VAS_thirsty_small	Post-Tasting	VAS_hungry_small	VAS_full_small	VAS_thirsty_small			Group	Pre-Tasting	age	sex(0M,1F)	VAS_hungry_small	VAS_full_small	VAS_thirsty_small	Post_Tasting	VAS_hungry_small	VAS_full_small	VAS_thirsty_small
	SBPr	SBP	2	44	0	1372	19.13	14.63	11.9		15.92	20.42	16.4			SBPr	1372	45	0	0.8	0	0		29.74	0	0
	SBPr	SBP	2	53	0	1374	35.21	49.52	8.84		37.3	27.97	2.73			SBPr	1374	54	0
	SBPp	SBP	2	44	0	1386	77.01	11.9	75.72		72.03	15.59	47.43			SBPp	1386	47	0	1.45	1.45	0.96		4.82	9.65	7.07
		SBP	2	23	1	1404	13.5	0	0		9.65	0	0			SBPp	1408	25	1	17.2	5.79	30.71		0	2.25	30.87
	SBPp	SBP	2	22	1	1408	22.67	7.56	0		32.32	0	16.24			SBPp	1440	28	0	19.13	37.94	5.47		13.83	37.78	0
	SBPp	SBP	2	21	0	1440	29.26	40.35	50.96		43.09	40.35	21.22			SBPr	1463	53	0
	SBPp	SBP	2	27	0	1447	15.43	68.33	30.39		13.34	76.53	0			SBPp	1464	26	1	16.08	0	21.54		31.51	0	8.04
	SBPr	SBP	2	52	0	1463	9.97	80.55	13.02		28.62	64.79	9.65			SBPp	1525	27	0	0.8	79.9	1.13		4.18	77.33	4.5
	SBPp	SBP	2	25	1	1464	11.25	46.14	16.4		47.27	44.21	18.17			SBPp	1534	51	0	39.71	32.96	50.96		51.29	38.42	57.72
		SBP	2	30	1	1492	0	24.76	0		0	4.5	0			SBPr	1675	34	0	0	0	0		0	0	0
		SBP	2	26	0	1505	33.92	37.3	54.02		54.82	38.1	41.8			SBPr	1729	29	0	5.79	2.73	5.79		12.06	0.8	13.99
	SBPp	SBP	2	25	0	1525	31.19	58.84	55.31		43.09	59.81	57.23			SBPr	1742	22	1	9.49	55.47	47.11		66.08	38.1	0
	SBPp	SBP	2	50	0	1534	52.25	48.39	40.51		31.99	32.48	41			SBPr	1753	29	1	8.84	42.77	4.66		11.9	59.16	0
	SBPp	SBP	2	27	1	1550	9.81	22.03	24.44		0	5.14	0			SBPp	1801	50	1	1.29	0	0		1.93	0	3.05
	SBPr	SBP	2	33	0	1675	0	0	6.11		0	7.72	8.68			SBPr	1881	41	1	0	49.04	55.47		0	48.39	66.72
		SBP	2	21	0	1689	30.23	13.34	0		31.03	11.41	0			SBPp	1883	39	1	41.64	20.58	44.05		58.84	23.47	59.32
		SBP	2	33	0	1695	49.36	11.09	18.49		19.61	0	7.56			SBPp	1909	40	0	1.45	3.05	5.14		6.59	7.4	5.63
	SBPr	SBP	2	37	0	1725	45.34	47.27	63.02		32.15	39.87	75.72			SBPp	1920	56	1	87.62	6.11	88.59		88.59	0	86.66
	SBPr	SBP	2	23	0	1729	20.26	12.7	18.81		30.39	22.35	3.86			SBPp	1926	24	0	49.04	0	66.24		68.49	0	81.67
	SBPr	SBP	2	21	1	1742	0	90.03	81.03		0	80.23	58.36			SBPp	1933	59	0	22.67	24.28	5.47		14.79	23.79	6.75
	SBPr	SBP	2	28	1	1753	23.63	60.29	31.19		32.64	68.49	13.5			SBPr	1937	24	1	8.04	50	15.11		16.4	46.14	0
	SBPp	SBP	2	47	1	1801	1.29	0	5.31		1.13	0	3.05			SBPp	1949	32	0	88.42	4.98	19.13		26.85	81.67	17.52
	SBPr	SBP	2	23	0	1807	7.56	0	0		1.61	0	0			SBPr	1955	25	1	0	0	18.97		0	0	18.97
	SBPr	SBP	2	22	0	1816	23.15	26.53	40.68		38.91	27.17	37.3			SBPr	1956	30	0	44.05	34.41	21.22		55.79	27.01	32.48
	SBPr	SBP	2	21	0	1875	20.26	61.09	16.08		35.21	55.63	6.11			SBPr	1964	31	0	4.02	2.73	9.81		19.77	5.31	0
	SBPp	SBP	2	39	0	1878	0	0	0		0	0	0			SBPr	2007	30	0	16.08	16.56	14.31		13.02	6.11	15.59
	SBPr	SBP	2	40	1	1881	0	0	10.29		0	0	10.29			SBPr	2021	35	1	6.27	10.93	16.56		16.88	7.07	14.63
	SBPp	SBP	2	38	1	1883	34.57	7.4	23.31		30.71	30.06	56.43			SBPr	2042	30	1	18.97	0	3.54		41.48	2.73	26.37
	SBPp	SBP	2	39	0	1909	18.49	24.92	23.47		20.42	15.59	36.66			SBPr	2045	27	1	0	37.94	24.76		46.46	65.92	50.32
	SBPp	SBP	2	55	1	1920	0	0	0		23.95	0	0			HC	1083	27	1	5.95	11.25	0		13.34	0	0
	SBPp	SBP	2	23	0	1926	16.88	0	14.31		33.12	0	14.31			HC	1414	26	1	5.63	72.03	6.75		0	67.68	11.58
	SBPp	SBP	2	58	0	1933	25.56	26.21	0		7.23	45.66	0			HC	1425	25	0	0	0	0		2.73	9	19.13
	SBPr	SBP	2	23	1	1937	18.33	13.67	10.45		19.61	18.17	16.24			HC	1531	31	0	0	30.23	12.54		13.5	37.94	11.58
		SBP	2	20	1	1940	0	0	0		0	0	0			HC	1555	28	1	17.68	18.97	19.29		21.54	21.06	24.28
	SBPp	SBP	2	30	0	1949	0	57.07	37.62		0	60.77	67.52			HC	1748	50	0	0	0	0		0	2.09	0
	SBPr	SBP	2	24	1	1955	58.04	17.68	48.55		44.05	24.28	53.22			HC	1759	28	0	0	100	0		3.7	89.39	0
	SBPr	SBP	2	29	0	1956	25.72	3.7	13.83		43.25	6.11	25.24			HC	1760	27	0	30.71	49.84	49.36		50.64	10.13	49.84
	SBPr	SBP	2	30	0	1964	0	0	4.02		2.57	0	5.14			HC	1774	26	0	0	22.83	0		0	49.52	0
		SBP	2	25	0	1965	0	0	0		0	0	0			HC	1794	37	0	0	0	0		0	37.78	0
		SBP	2	18	1	1986	0	0	0		25.24	0	0			HC	1812	33	1	2.25	0.8	1.13		16.24	17.2	16.56
	SBPr	SBP	2	29	0	2007	53.38	43.09	29.74		65.27	29.74	21.86			HC	1821	24	1	0	0	3.86		0	0	7.4
		SBP	2	24	1	2043	12.38	14.79	25.08		40.84	3.38	41.16			HC	1873	29	0	22.67	49.2	62.38		72.51	17.04	92.44
	HC	HC	1	22	1	1083	57.72	23.15	10.93		61.74	15.27	12.38			HC	1929	34	1	22.51	17.85	14.31		28.78	27.65	25.4
	HC	HC	1	24	0	1171	79.1	14.31	76.05		77.97	10.93	79.1			HC	1936	44	0	36.01	16.56	18.01		57.07	38.1	30.39
	HC	HC	1	24	1	1414	54.98	24.44	60.45		56.59	23.79	63.83			HC	1972	41	1	14.79	21.7	25.88		27.81	7.88	2.09
	HC	HC	1	23	0	1425	27.33	32.64	35.69		17.85	15.92	54.66
	HC	HC	1	30	0	1531	0	42.28	0		0	19.77	0
	HC	HC	1	22	0	1554	11.74	46.14	7.56		7.72	41.48	0
	HC	HC	1	27	1	1555	57.72	35.85	56.75		70.42	38.91	68.65
	HC	HC	1	19	0	1581	19.45	41	54.02		18.17	42.12	48.87
	HC	HC	1	36	0	1608	11.58	57.4	33.92		54.5	41.96	19.61
	HC	HC	1	48	0	1724	0	38.91	0		0	0	0
	HC	HC	1	49	0	1748	0	0	0		0	0	0
	HC	HC	1	26	0	1759	0	0	0		0	0	0
	HC	HC	1	26	0	1760	21.54	35.69	40.03		35.21	21.54	58.36
	HC	HC	1	27	0	1768	57.56	36.17	54.66		52.73	32.64	47.59
	HC	HC	1	24	0	1774	11.25	49.52	45.34		17.68	48.07	12.22
	HC	HC	1	37	1	1792	0	25.88	25.24		34.89	8.84	25.4
	HC	HC	1	36	0	1794	31.35	20.58	50.16		23.31	0	0
	HC	HC	1	32	1	1812	29.1	0	9.32		0	0	0
	HC	HC	1	23	1	1821	21.22	49.36	20.74		33.12	37.62	22.19
	HC	HC	1	20	0	1863	6.27	45.98	21.7		29.9	20.1	21.7
	HC	HC	1	27	0	1873	14.15	48.39	49.68		2.89	49.84	50.8
	HC	HC	1	52	1	1877	11.41	0	0		8.52	73.95	0
	HC	HC	1	64	1	1879	37.78	34.73	74.6		44.05	48.55	66.88
	HC	HC	1	33	1	1929	52.09	54.5	37.78		55.63	60.77	54.66
	HC	HC	1	43	0	1936	7.4	36.17	0		16.08	37.3	0
	HC	HC	1	22	0	1971	40.51	53.05	12.22		5.14	73.47	34.89
	HC	HC	1	40	1	1972	24.92	43.25	54.5		n/a	31.19	53.7
	HC	HC	1	21	1	1987	50	49.36	20.42		48.23	42.28	30.39
	HC	HC	1	33	0	1990	57.07	4.5	26.21		58.68	15.59	22.03
	CLBP	CLBP	3	39	1		58.84	10.93	55.95		53.05	38.75	47.11
	CLBP	CLBP	3	47	1	1549	30.87	22.51	31.19		0	0	0
	CLBP	CLBP	3	20	1	1558	41.8	3.22	70.1		59.16	0	63.99
	CLBP	CLBP	3	22	0	1570	49.04	58.52	51.29		59.49	43.09	17.52
	CLBP	CLBP	3	26	0	1604	59.49	29.58	58.04		61.09	26.21	47.59
	CLBP	CLBP	3	58	1	1634	31.83	0	57.56		17.85	0	41.96
	CLBP	CLBP	3	25	0	1642	49.68	49.2	40.19		51.93	51.45	65.27
	CLBP	CLBP	3	45	0	1666	44.37	50.96	48.71		50.96	45.02	39.39
	CLBP	CLBP	3	25	1	1667	67.36	10.29	69.29		64.79	13.34	58.36
	CLBP	CLBP	3	50	1	1670	17.04	0	46.62		47.91	0	46.3
	CLBP	CLBP	3	21	1	1673	0	0	0		59.97	31.99	64.95
	CLBP	CLBP	3	50	0	1683	70.74	0	64.47		78.78	0	63.67
	CLBP	CLBP	3	55	0	1694	48.71	48.87	49.52		46.46	47.43	47.59
	CLBP	CLBP	3	41	1	1706	63.02	58.2	49.04		78.78	72.19	37.46
	CLBP	CLBP	3	38	1	1744	0	50.96	0		0	28.46	0
	CLBP	CLBP	3	58	0	1746	15.11	50.16	0		35.21	56.43	0
	CLBP	CLBP	3	29	0	1826	27.01	28.94	20.74		22.99	45.02	5.79
	CLBP	CLBP	3	51	1	1830	30.71	29.1	52.09		31.03	32.32	27.49
	CLBP	CLBP	3	52	1	1848	0	0	0		0	0	0
	CLBP	CLBP	3	21	0	1886	2.89	0	10.13		11.9	0	37.94
	CLBP	CLBP	3	19	0	1906	21.06	37.3	43.09		23.79	40.35	25.08
	CLBP	CLBP	3	37	1	1912	15.92	12.86	24.28		34.57	0	0
	CLBP	CLBP	3	22	1	1915	0	0	20.42		21.06	15.43	27.65
	CLBP	CLBP	3	45	0	1917	23.79	22.83	15.27		25.4	12.22	17.04
	CLBP	CLBP	3	32	1	1943	6.43	32.64	0		0	41.96	5.63
	CLBP	CLBP	3	48	1	1951	1.29	1.13	1.13		2.25	1.93	2.41
	CLBP	CLBP	3	45	1	1952	18.81	0	10.77		32.15	15.43	0
	CLBP	CLBP	3	33	1	1958	0	0	0		8.68	0	94.05
	CLBP	CLBP	3	27	1	2002	42.12	16.88	15.76		32.48	4.82	24.76
	CLBP	CLBP	3	57	1	2003	49.2	27.97	49.36		54.66	0	48.39
	CLBP	CLBP	3	22	1	2008	35.53	0	9.65		11.41	11.74	14.15
	CLBP	CLBP	3	53	1	2014	28.62	8.04	0		23.31	9.32	8.52
	CLBP	CLBP	3	21	1	2017	63.99	21.54	63.18		n/a	n/a	n/a
	CLBP	CLBP	3	18	1	2093	18.01	7.88	0		13.02	12.54	0
	CLBP	CLBP	3	18	1	2095	0	26.05	0		0	18.81	0
	CLBP	CLBP	3	20	0	2098	6.59	18.01	32.96		0	39.23	23.31
	CLBP	CLBP	3	33	0	2100	13.99	1.29	10.77		24.92	2.41	1.93

## Sheet: Fig2LikingSession2
	Baseline														Follow-up
	Groups	Groups	IDs	LHS_small_0	LHS_small_3.1	LHS_small_6.9	LHS_small_15.6	LMS_Intensity_small_0	LMS_Intensity_small_3.1	LMS_Intensity_small_6.9	LMS_Intensity_small_15.6				Groups	IDs	LHS_small_0	LHS_small_3.1	LHS_small_6.9	LHS_small_15.6	LMS_Intensity_small_0	LMS_Intensity_small_3.1	LMS_Intensity_small_6.9	LMS_Intensity_small_15.6
	SBPr	SBP	1372	16.7433	16.1167	16.43	16.9	6.18	5.08667	8.68333	5.16333				SBPr	1372	11.27	12.05	11.4267	11.74	13.93	13.6933	13.15	14.63
	SBPr	SBP	1374	25.3533	11.58	19.56	29.7333	31.61	20.89	33.6467	22.4533				SBPr	1374	3.75667	6.41333	16.7433	2.03333	11.6567	25.6633	20.11	32.24
	SBPp	SBP	1386	43.9767	47.8867	45.0733	39.9067	38.1833	35.9167	33.5667	34.1133				SBPp	1386	14.24	9.70333	7.51	16.9	9.54667	9.7	7.59	8.76333
		SBP	1404	10.1733	12.6733	10.4833	15.4933	10.7967	7.12	13.6933	19.4067				SBPp	1408	17.5233	11.2667	-4.53667	-12.8333	30.5133	16.9	24.3333	25.1967
	SBPp	SBP	1408	1.09667	10.7967	-9.54667	-17.53	13.0667	19.9533	16.4333	16.04				SBPp	1440	13.7733	30.6733	27.3867	30.9867	24.7267	20.1867	23.3967	27.1533
	SBPp	SBP	1440	26.1333	26.6067	31.1433	25.51	24.26	22.6133	30.4367	26.6033				SBPr	1463	33.02	20.3433	6.1	25.51	12.5167	9.31333	13.5367	11.3433
	SBPp	SBP	1447	6.88333	6.41333	7.98	6.41333	6.57	5.08667	5.79	7.35667				SBPp	1464	38.6567	38.9667	45.2267	54.62	13.1467	12.4433	12.8333	15.0233
		SBP	1448	5.63333	12.6767	17.9967	31.77	9.85667	14.32	16.98	12.7533				SBPp	1525	8.76333	7.19667	9.85667	12.99	10.0933	5.47667	4.85333	5.47667
	SBPr	SBP	1463	38.6533	15.4933	11.8933	10.7967	21.4367	21.2033	14.4767	14.87				SBPp	1534	5.94667	36.9333	27.3867	23.4767	19.4067	14.32	7.66667	9
	SBPp	SBP	1464	7.67	9.54333	19.8733	12.99	13.9267	11.5033	11.7367	13.3033				SBPr	1675	5.79	1.87667	26.29	10.0167	1.48667	16.9	18.78	14.32
		SBP	1466	17.37	16.5867	15.8067	17.3667	13.3033	13.07	14.24	13.77				SBPr	1729	8.76333	7.82333	8.29333	6.88333	2.97333	4.77333	3.28667	4.30667
		SBP	1485	12.05	21.91	21.44	24.0967	34.5067	31.77	34.9767	35.0533				SBPr	1742	18.4667	25.6633	41.6267	40.69	17.9967	21.6733	28.4	26.0533
		SBP	1492	1.87667	3.59667	2.19	2.82	10.33	12.6767	10.0933	10.8767				SBPr	1753	-2.50333	-2.34667	2.34667	1.41	19.3267	21.91	19.64	18.9367
		SBP	1505	26.4467	28.3267	31.4533	12.05	27.3067	25.98	30.6733	14.4733				SBPp	1801	0	4.69333	-1.72333	-3.44	7.82333	8.52667	11.1867	5.55333
		SBP	1520	34.9	21.44	32.3933	36.4633	0	0	0	0				SBPr	1881	-3.91333	8.60667	5.32	9.23	6.49333	9.39	11.0333	8.21667
	SBPp	SBP	1525	25.1967	28.95	36.3033	30.2	27.8567	29.1067	25.1933	32.0033				SBPp	1883	3.06667	3.32	3.19333	-0.763333	22.6067	15.58	19.22	16.9867
	SBPp	SBP	1534	3.44	16.9	25.3533	19.8767	22.3	18.7	14.9433	12.7533				SBPp	1909	18.1567	11.2667	15.3367	18.4667	25.04	26.0533	27.7767	24.2567
	SBPp	SBP	1550	7.98	9.54667	6.57333	4.69333	20.3433	21.2067	17.6067	16.9				SBPp	1920	45.5367	43.9733	46.6367	42.2533	12.52	12.9133	12.4433	11.2667
		SBP	1577	10.33	11.4267	10.1733	12.99	18.5433	17.2133	19.7967	17.6833				SBPp	1926	45.54	42.7233	43.19	46.01	42.5667	36.5433	41.7833	41.3933
		SBP	1595	17.2133	17.0567	25.35	20.3433	30.0467	25.9	25.2733	26.6033				SBPp	1933	36.62	42.88	40.0633	41.0033	15.4933	17.7633	18.7	15.6467
	SBPr	SBP	1675	44.6	37.4	28.7933	52.1133	35.4467	30.52	15.1	43.3467				SBPr	1937	10.64	6.72667	6.57333	10.7967	13.4567	15.1833	11.5	10.72
		SBP	1689	13.1467	13.6133	19.4033	7.35333	15.3367	14.0833	23.0033	17.53				SBPp	1949	53.6733	59.6267	59.3133	54.6133	30.4367	32.5533	28.7167	26.9133
		SBP	1695	30.0467	25.82	21.7533	36.3067	41.7867	47.5733	44.84	44.9933				SBPr	1955	-0.156667	6.72667	17.37	30.9867	18.7	19.17	20.2667	22.69
	SBPr	SBP	1725	-3.28667	-0.47	0.156667	-17.9967	33.3333	21.44	28.4033	28.4033				SBPr	1956	6.10333	13.3	4.85	5.94667	15.0233	17.7633	14.7133	8.37333
	SBPr	SBP	1729	8.60667	10.64	5.94333	8.60667	4.30333	4.69667	4.22667	3.83333				SBPr	1964	-0.783333	0.783333	0.47	1.87667	1.56333	1.17333	0.7	0.703333
	SBPr	SBP	1742	1.09667	-2.5	3.59667	12.52	21.83	9.38667	13.77	24.0233				SBPr	2007	6.88333	3.44667	5.63333	4.85	9.78	9.86	7.67	5.71333
	SBPr	SBP	1753	12.6767	11.2667	6.88667	15.9633	14.2433	9.78333	10.4867	10.0933				SBPr	2021	17.2133	9.54333	10.7967	12.05	44.2133	41	50.2367	35.9167
	SBPp	SBP	1801	12.6767	5.79	3.28667	12.6767	11.58	9.93667	8.53	11.19				SBPr	2042	11.8933	10.8	13.46	11.7367	10.8	8.45	6.57333	7.12
	SBPr	SBP	1807	48.2	35.3667	23.0033	-5.00667	19.17	20.1867	19.1733	17.37				SBPr	2045	6.73	11.4233	21.6767	8.60667	14.71	4.92667	17.5267	11.58
				28.7967	3.75667	24.88	44.13	18.5433	15.8067	20.2667	21.2833
	SBPr	SBP	1816	13.93	17.6833	1.40667	15.96	12.91	12.3667	10.33	12.13
				2.97333	13.77	-1.41	33.6467	11.27	10.4867	10.5633	15.4167				HC	1083	0	0.783333	8.29	5.78667	9.07667	9.62667	8.76333	7.12
	SBPr	SBP	1875	37.2433	17.84	23.63	12.3633	34.5833	14.8667	30.6767	17.6833				HC	1414	-15.18	6.57	11.5833	11.5833	3.75667	2.50667	2.97333	2.34667
	SBPp	SBP	1878	20.5	9.23	10.0133	10.7967	17.53	10.0167	14.24	16.12				HC	1425	41.0033	46.4767	47.5767	47.8867	15.65	23.79	21.9867	24.9633
	SBPr	SBP	1881	24.57	11.4267	17.37	12.5167	15.0233	14.6333	17.6833	19.4833				HC	1531	14.08	14.24	12.2067	8.60667	5.63333	5.94667	5.63333	6.65
	SBPp	SBP	1883	25.3533	15.4933	12.0533	8.92	21.44	20.97	13.3033	12.7533				HC	1555	5.32	5.47667	7.82333	9.23333	3.68	2.74	3.44333	2.89667
	SBPp	SBP	1909	21.5967	25.6633	26.6033	25.6633	24.4167	27.9367	28.8733	29.2633				HC	1748	62.5967	53.8367	47.5767	62.6	51.72	30.9867	44.1333	46.4033
	SBPp	SBP	1920	31.4533	28.6367	36.7733	29.7333	0	1.64333	1.33	0				HC	1759	15.65	20.6567	19.09	15.4933	13.6933	13.0667	14.16	14.71
	SBPp	SBP	1926	18.9367	9.85667	9.85667	23.0033	23.3967	26.5267	30.52	22.6933				HC	1760	3.44333	14.5533	9.86	12.05	7.59	8.14	4.46	9.07333
	SBPp	SBP	1933	34.74	37.2467	35.8367	30.9867	18.6233	19.4067	21.99	14.2433				HC	1774	43.5033	43.8167	42.72	42.2533	35.2133	36.15	35.13	31.53
	SBPr	SBP	1937	2.03333	8.13667	6.72667	18.1533	11.27	11.58	9.31	12.91				HC	1794	45.3833	61.8133	44.1333	41.3133	0.39	0.936667	1.09667	0
		SBP	1940	-1.87667	10.9567	17.2167	15.3367	24.96	7.82333	21.2867	16.98				HC	1812	11.7367	12.9867	9.23333	8.92	4.69333	4.61333	5.4	4.46333
	SBPp	SBP	1949	13.46	16.7467	15.8067	14.8667	10.5633	13.9267	13.1467	12.4433				HC	1821	2.35	40.0633	20.0333	40.69	25.6633	27.31	16.2767	24.1033
	SBPr	SBP	1955	17.0567	31.7667	31.1433	22.6933	16.9	24.3333	23.1633	20.6567				HC	1873	3.91333	5.32	9.54667	14.0867	12.2867	16.7433	14.5533	23.7067
	SBPr	SBP	1956	8.92	14.24	0.156667	4.38333	11.5	16.2	13.3767	18.1533				HC	1929	13.4567	2.66	15.6467	16.12	15.2567	25.82	21.91	15.1
	SBPr	SBP	1964	0.783333	3.6	-0.626667	0.156667	1.17333	0.703333	0.703333	1.64333				HC	1936	67.7633	54.3067	70.42	58.3733	36.3833	32.79	36.6967	32.0833
		SBP	1965	13.3	35.9933	31.3	37.4033	9.07667	14.3167	13.3	11.8133				HC	1972	-0.94	3.44333	2.50333	0	10.0933	11.2667	11.03	7.27667
		SBP	1986	17.5	21.07	17.88	25.7967	7.85333	4.66	3.70667	4.34
	SBPr	SBP	2007	16.8567	9.32333	13.1567	8.43	15.6467	10.8567	12.5167	10.1533
	SBPr	SBP	2021	2.03333	5.94333	1.87667	3.91	19.8733	26.1367	21.99	26.29
	SBPr	SBP	2042	-1.56667	-2.03333	-1.56333	14.2433	4.85	7.27667	6.02333	5.55667
		SBP	2043	4.85	5.00667	3.75667	5.01	9.78	9.47	6.96333	12.44
	SBPr	SBP	2045	10.9533	13.77	37.4033	23.63	17.9167	22.3	28.7967	31.22
	HC	HC	1083	-4.85	16.1167	21.44	9.70333	6.57333	5.16333	4.22333	6.49333
	HC	HC	1171	22.3767	19.4067	28.7967	25.0367	40.0633	33.1767	47.1833	37.3233
	HC	HC	1414	-1.56333	1.41	2.81667	4.22333	3.68	4.22667	3.91	5.32
	HC	HC	1425	63.5367	59.47	58.6867	68.5433	18.78	18.7033	16.1967	24.8833
	HC	HC	1531	4.07	5.31667	11.27	4.85	16.6667	14.4	16.8233	15.96
	HC	HC	1554	17.68	10.7967	28.1667	13.3033	15.4167	10.1733	20.03	14.6333
	HC	HC	1555	2.5	11.8933	20.3433	18.15	5.79	6.10333	7.90333	6.02333
	HC	HC	1581	-1.71667	12.52	16.1167	16.2767	20.1867	15.7267	22.38	13.7733
	HC	HC	1608	10.6433	8.44667	6.88667	11.5767	5.47667	5.32	3.13	3.75667
	HC	HC	1724	-10.1767	-5.01	1.87667	-7.98333	34.1133	25.7433	25.7433	20.0333
	HC	HC	1748	40.6867	37.8733	36.62	43.8167	47.34	33.0233	45.7733	40.9233
	HC	HC	1759	13.77	44.7567	30.36	21.91	44.1333	35.1333	35.0567	35.21
	HC	HC	1760	7.82667	9.70333	35.5233	34.2733	15.0233	23.5533	20.03	29.03
	HC	HC	1768	-1.41	4.69333	7.82333	4.07	6.49333	8.76667	9.23333	8.99667
	HC	HC	1774	39.9067	42.72	44.4467	41.7833	43.4267	42.1	41.2367	45.54
	HC	HC	1792	13.6133	12.6767	13.46	11.8967	2.89667	2.89333	3.13	2.89333
	HC	HC	1794	41.1567	33.49	38.3433	35.8367	12.2833	9.47	11.3467	21.28
	HC	HC	1812	18.78	15.8033	12.6767	4.22333	15.5733	15.4133	7.43333	8.29333
	HC	HC	1821	15.96	33.1767	40.3767	55.7133	25.8233	21.1267	19.72	22.0667
				38.81	63.86	48.5	44.37	18.7033	7.2	0	0
	HC	HC	1863	27.3867	30.83	34.7433	34.5867	8.21333	8.21667	10.25	10.72
	HC	HC	1873	43.0333	17.3733	17.37	19.8767	35.2867	20.03	17.2933	24.7267
	HC	HC	1877	14.8667	21.7533	22.0667	36.3067	7.67	15.1	21.05	38.03
	HC	HC	1879	19.72	22.38	34.8967	32.3933	17.2133	19.4833	20.11	24.57
	HC	HC	1929	38.1867	43.3467	41.1567	36.6167	16.9	18.0733	16.12	23.79
	HC	HC	1936	28.1667	33.96	21.7533	23.63	17.7633	12.3633	18.8567	17.0567
	HC	HC	1971	-0.78	6.73	12.2033	12.8333	8.52667	5.16333	6.49333	9.54667
	HC	HC	1972	-4.54	5.47333	8.13667	0.94	4.77333	3.83667	5.4	9.23667
	HC	HC	1982	43.5533	44.5733	34.61	38.06	4.72333	4.40333	4.02333	4.21333
	HC	HC	1987	6.38667	2.3	1.78667	1.15	1.15	6.64333	2.61667	4.21667
	HC	HC	1990	6.77	18.6467	12.6433	5.36333	8.04667	9.64	13.03	13.1533
	HC	HC	2046	-13.6167	13.1467	22.5367	51.8	29.9667	21.3633	23.24	26.1333
	HC	HC	2064	0	0	0	0	26.5267	34.66	32.24	25.04
	HC	HC	2065	27.7	34.43	42.5633	42.5633	10.56	18.0733	28.6367	31.69
	HC	HC	2067	5.63333	12.3633	16.12	13.1467	9.86	12.52	11.0367	12.2067
	HC	HC	2071	14.3933	14.32	38.4933	47.59	14.9467	53.32	19.9367	0
	HC	HC	2080	29.4233	26.1367	31.9267	23.4733	26.0567	26.9167	25.98	20.5767
	CLBP	CLBP	1432	37.87	41.16	26.2933	31.61	4.15	3.83333	3.44333	2.03333
	CLBP	CLBP	1549	22.0633	-4.53667	31.2967	31.2967	16.2	10.3267	11.5033	12.4433
	CLBP	CLBP	1558	26.7633	35.68	38.03	27.23	23.9467	29.1067	28.3267	22.6933
	CLBP	CLBP	1570	4.22333	12.83	17.5267	10.7967	5.47667	13.0667	13.7733	13.85
	CLBP	CLBP	1604	40.22	38.6533	42.5667	43.66	27.7767	27.1533	32.4733	31.0633
	CLBP	CLBP	1634	4.22333	14.5533	10.6433	8.45	19.3267	19.4067	16.82	18.5467
	CLBP	CLBP	1642	43.19	43.8167	43.66	39.28	31.3	30.5167	24.7267	32.2367
	CLBP	CLBP	1666	23.0033	25.82	33.1767	37.7167	30.5167	28.6367	30.7533	29.6533
	CLBP	CLBP	1667	2.81667	6.41667	10.4867	10.6433	14.4	7.43333	11.8167	8.76333
	CLBP	CLBP	1670	29.1067	43.35	10.4833	6.41667	42.1	48.1233	31.6933	23.3967
	CLBP	CLBP	1673	0.156667	9.07667	19.7167	15.3367	13.07	5.63333	11.8167	10.72
	CLBP	CLBP	1683	27.23	16.2767	25.9767	25.9767	25.1933	29.4233	32.71	25.7433
	CLBP	CLBP	1694	1.87667	6.57	6.1	7.35333	7.66667	21.5167	12.99	9.15667
	CLBP	CLBP	1706	-12.0467	46.01	60.25	45.07	25.7433	23.8667	35.9167	22.6933
	CLBP	CLBP	1744	51.8	44.4433	36.62	45.8533	35.84	28.8767	29.1867	23.71
	CLBP	CLBP	1746	35.21	39.12	29.42	26.6033	28.3233	26.4467	21.2833	24.88
	CLBP	CLBP	1826	15.8033	7.51333	2.34667	0	4.22667	1.17333	2.97333	2.89333
	CLBP	CLBP	1830	43.5033	22.3767	9.39	17.2133	27.3867	43.5033	44.1333	47.7267
	CLBP	CLBP	1848	-9.07667	-44.9133	1.09667	-5.32	19.9533	24.1	21.5167	23.1633
	CLBP	CLBP	1886	-2.50333	17.2133	24.2567	53.68	15.73	22.07	12.99	9.31
	CLBP	CLBP	1906	22.69	16.4333	30.6733	22.8467	19.64	16.8233	22.9267	17.7633
	CLBP	CLBP	1912	38.1867	37.4	39.75	40.3767	24.1767	30.8267	29.6567	31.9233
	CLBP	CLBP	1915	34.27	37.4	36.93	34.1167	11.9733	12.7567	13.2233	12.2067
	CLBP	CLBP	1917	20.3433	15.18	10.64	0	27.7767	15.8067	16.9	17.6067
	CLBP	CLBP	1943	12.52	-8.14	14.71	9.70333	3.99	14.9433	9.23333	7.66667
	CLBP	CLBP	1951	-3.6	3.28667	6.1	6.41333	13.85	13.2233	12.2033	10.72
	CLBP	CLBP	1952	38.1833	11.58	25.82	17.9967	28.95	14.71	18.0767	19.64
	CLBP	CLBP	1958	-57.4367	-69.7967	-46.4767	-73.3967	23.71	48.4367	20.19	13.2233
	CLBP	CLBP	2002	42.5267	43.42	39.3367	43.5533	12.77	6.19333	9.13333	7.53667
	CLBP	CLBP	2003	67.14	61.0333	65.8867	65.5733	29.1067	22.9267	32.08	33.02
	CLBP	CLBP	2008	26.5633	22.74	42.02	34.7367	35.3133	28.0967	34.9933	28.7367
	CLBP	CLBP	2014	0	0	0	0	9.39333	6.80667	9.62333	7.90333
	CLBP	CLBP	2017	17.5267	2.50333	38.34	30.6733	30.2033	27.8567	24.1767	21.5967
	CLBP	CLBP	2024	33.02	25.82	35.2133	21.1267	8.13667	4.92667	4.69333	5.00667
	CLBP	CLBP	2025	26.76	15.9633	9.70333	12.9867	19.2467	12.7533	7.74667	17.9167
	CLBP	CLBP	2028	37.2467	39.28	36.4633	43.82	28.4033	17.9167	22.8467	23.16
	CLBP	CLBP	2053	14.0833	21.44	9.7	20.03	20.97	17.6033	11.66	16.3533
	CLBP	CLBP	2074	8.76	10.7967	12.05	10.8	12.13	10.5633	6.80667	7.12
	CLBP	CLBP	2076	21.2833	28.0133	15.9633	35.0533	13.77	20.5	9.93333	12.13
	CLBP	CLBP	2093	10.33	2.03333	7.82333	5.63333	21.52	31.22	28.33	27.7
	CLBP	CLBP	2095	12.99	11.2667	5.94667	5.94667	17.1367	14.9433	17.2167	9
	CLBP	CLBP	2098	22.5333	2.03333	39.1267	32.0833	14.7133	18.6233	17.1367	14.8667
	CLBP	CLBP	2100	28.4833	30.0467	21.91	20.1867	35.9967	40.69	32.9433	20.2667

## Sheet: Fig3IntRatSession2
Baseline									Follow-up
Groups	IDs	hunger_pre	hunger_post	Fullnes_pre	Fullness_post	Thirst_pre	Thirst_post		Groups	IDs	hunger_pre_tp2	hunger_post_tp2	Fullnes_pre_tp2	Fullness_post_tp2	Thirst_pre_tp2	Thirst_post_tp2				tp2= follow-up
SBPr	1372	77.49	28.94	0	50	99.36	22.51		SBPr	1372	7.88	2.73	9.65	76.21	10.93	0
SBPr	1374	35.85	24.12	11.41	6.59	12.06	22.99		SBPr	1374	4.02	0.96	11.41	6.59	12.06	22.99
SBPp	1386	83.76	4.34	11.58	69.29	52.73	57.88		SBPp	1386	28.46	17.2	0	9.16	4.02	35.69
SBP	1404	54.66	2.57	0	59	41.96	52.25
SBPp	1408	40.51	0	6.59	39.39	34.41	48.07		SBPp	1408	12.22	0	0	0	26.69	18.65
SBPp	1440	64.15	17.52	0	58.04	35.69	64.31		SBPp	1440	66.88	0	0	62.06	47.43	29.1
SBPp	1447	81.35	29.58	18.97	71.38	53.86	58.68
SBPr	1463	59.65	2.73	30.23	84.08	34.08	52.73		SBPr	1463	54.34	0	16.56	86.98	28.3	4.98
SBPp	1464	78.94	12.38	0	21.86	46.46	48.55		SBPp	1464	76.21	8.52	0	51.93	28.62	67.68
SBP	1492	34.89	0	0	66.72	0	55.79
SBP	1505	75.24	29.26	14.95	48.87	83.44	35.53
SBPp	1525	67.68	20.74	8.04	58.68	44.21	60.13		SBPp	1525	25.72	4.18	4.18	46.78	25.4	11.58
SBPp	1534	64.63	0	35.05	83.6	50.16	75.56		SBPp	1534	66.08	0	17.85	89.07	63.67	89.55
SBPp	1550	74.76	10.45	0	33.76	26.05	61.41
SBPr	1675	0	23.63	0	18.17	17.52	0		SBPr	1675	54.02	19.13	0	6.59	48.55	7.4
SBP	1689	52.73	39.39	0	21.54	47.75	55.47
SBP	1695	100	96.62	0	0	52.09	85.69
SBPr	1725	49.2	45.66	0.32	0	52.89	56.75
SBPr	1729	60.13	6.91	1.29	72.99	47.43	68.01		SBPr	1729	33.28	0	2.89	62.7	15.11	46.46
SBPr	1742	84.57	41.16	0	51.93	69.29	78.14		SBPr	1742	77.01	38.1	0	46.46	0	27.81
SBPr	1753	82.8	50.16	0	25.72	47.11	30.71		SBPr	1753	72.67	14.31	0	15.59	6.75	0
SBPp	1801	54.02	19.61	54.02	11.41	0	21.54		SBPp	1801	59.49	18.01	0	1.29	12.06	15.11
SBPr	1807	49.52	50.64	0	0	21.22	23.95
SBPr	1816	43.25	17.36	6.91	53.05	47.27	56.11
SBPr	1875	83.6	57.72	7.72	28.78	84.89	66.88			1875
SBPp	1878	50.32	0	50.32	33.28	21.38	61.58			1878
SBPr	1881	49.68	31.51	0	0.32	21.38	24.12		SBPr	1881	34.57	20.9	0	49.52	27.65	63.67
SBPp	1883	25.88	30.55	0	9.32	14.47	27.97		SBPp	1883	43.25	31.03	15.11	32.15	27.49	55.47
SBPp	1909	88.1	0	86.01	79.9	25.56	49.52
SBPp	1920								SBPp	1920	95.66	21.86	0	22.51	91	79.26
SBPp	1926	21.06	50	24.6	0	26.85	50.48		SBPp	1926	57.4	49.52	0	0	58.68	62.7
SBPp	1933								SBPp	1933	61.41	0	0	0	31.51	0
SBPr	1937	18.01	7.07	3.54	35.05	15.92	7.72			1937	NA	NA	NA	NA	NA	NA
SBPp	1949	75.88	57.56	27.01	45.5	65.76	41.32		SBPp	1949	48.87	38.91	53.54	62.06	42.6	40.03
SBPr	1955	87.46	33.92	0	37.46	69.45	57.88		SBPr	1955	69.61	0	0	16.4	60.61	65.11
SBPr	1956	NA	NA	NA	NA	NA	NA		SBPr	1956	75.08	0	13.99	92.44	72.83	85.53
SBPr	1964	49.36	22.51	0	9.65	21.06	5.95		SBPr	1964	25.56	7.4	25.24	46.14	5.47	16.88
SBPr	2007	38.91	29.58	41.64	51.61	23.79	11.9		SBPr	2007	61.09	58.36	17.85	18.81	53.05	59.97
SBPr	2021	0	23.63	7.72	64.79	88.42	78.3		SBPr	2021	50.48	28.14	15.11	23.63	53.05	53.54
SBPr	2042	73.95	29.26	0	57.88	49.2	65.43		SBPr	2042	71.22	21.7	0	54.18	47.11	55.47
SBPr	2045	76.85	0	0	80.87	62.06	43.41		SBPr	2045	50.16	42.44	47.27	44.53	48.71	51.45
HC	1083	95.82	21.22	0	48.39	12.06	14.95		HC	1083	63.67	1.93	0	47.59	26.85	13.83
HC	1171	77.65	9.49	22.51	77.01	66.56	75.56
HC	1414	68.33	12.06	17.52	79.74	64.47	76.21		HC	1414	70.9	29.9	19.61	73.15	52.41	74.44
HC	1425	84.41	0	10.45	69.45	69.13	38.75		HC	1425	61.25	25.72	0	72.51	75.56	49.04
HC	1531	11.9	8.84	21.86	76.05	19.13	26.85		HC	1531	50.96	12.06	7.07	58.68	76.69	32.32
HC	1555	67.68	22.35	22.99	75.88	75.24	76.85		HC	1555	35.05	10.29	66.4	70.26	42.6	71.38
HC	1581	74.92	59.97	0	22.35	17.04	33.6
HC	1608	42.77	16.24	48.39	48.87	12.54	40.03
HC	1724	91.48	80.06	0	4.82	88.42	71.06
HC	1748	99.04	58.68	0	51.45	95.02	48.55		HC	1748	70.42	48.87	0	48.39	38.26	65.11
HC	1759	50.32	43.25	0	49.84	52.09	56.75		HC	1759	75.24	50.48	0	4.82	2.41	4.98
HC	1760	88.75	21.38	0	80.06	30.39	64.47		HC	1760	64.79	25.72	27.97	67.85	67.2	78.14
HC	1768	66.56	36.33	25.72	32.96	72.83	77.01
HC	1774	60.13	20.1	0	63.67	18.01	15.27		HC	1774	62.22	0	0	76.21	54.98	0
HC	1792	37.14	8.04	0	65.59	15.43	13.18
HC	1794	67.85	0	0	71.06	57.72	49.36		HC	1794	71.86	0	0	81.35	0	0
HC	1812	32.15	0	0	33.44	33.76	23.63		HC	1812	43.73	0	31.03	58.52	30.55	13.34
HC	1821	49.2	29.9	9.16	61.41	18.49	33.28		HC	1821	46.46	15.92	11.09	42.77	49.52	50.32
HC	1873	100	23.95	0	64.47	29.42	89.07		HC	1873	70.26	24.44	19.13	72.51	26.05	70.74
HC	1929	75.56	0	31.51	0	69.61	0		HC	1929	60.13	0	14.79	0	38.1	0
HC	1936	80.55	72.83	13.02	6.43	80.55	78.62		HC	1936	59.32	45.98	4.98	14.95	30.71	46.46
HC	1971	67.04	8.2	30.23	72.35	60.29	54.5		HC
HC	1972	79.58	78.46	0	30.39	0	19.61		HC	1972	76.85	70.58	0	2.57	54.18	73.15
HC	2046	64.79	0	20.9	0	53.54	0
HC	2064	57.88	0	0	0	80.39	0
HC	2065	94.21	13.67	0	79.9	87.94	64.47
HC	2067	69.13	12.22	0	55.47	24.92	33.92
HC	2071	77.81	71.54	0	6.11	74.44	58.04
HC	2080	63.83	4.66	0.8	50.96	26.53	53.22
HC	2085	74.6	23.15	16.24	69.29	65.76	71.38
CLBP	1432	67.2	28.46	19.45	63.34	70.26	63.83
CLBP	1558	60.13	63.83	6.27	13.67	16.24	18.65
CLBP	1570	67.2	6.59	17.36	88.42	59.32	20.58
CLBP	1604	80.39	26.21	7.72	72.19	59.49	72.19
CLBP	1642	76.53	0	76.53	86.66	33.76	83.44
CLBP	1666	67.04	13.18	30.55	79.1	52.25	16.72
CLBP	1667	31.35	14.63	14.79	50.64	18.33	66.4
CLBP	1744	54.98	0	16.56	56.91	49.68	47.11
CLBP	1746	85.85	54.02	9.97	48.23	71.22	69.13
CLBP	1826	50	0	9.65	76.21	45.82	32.48
CLBP	1830	73.15	0.16	8.36	63.34	24.44	10.13
CLBP	1848	75.24	0	8.84	75.72	73.95	0
CLBP	1886	68.81	53.7	0	18.01	64.63	75.08
CLBP	1906	66.56	50.32	20.26	61.74	48.87	69.61
CLBP	1915	58.04	55.79	0	54.02	75.88	79.26
CLBP	1917	27.49	19.94	23.47	37.78	9.16	21.54
CLBP	1943
CLBP	1951	5.31	27.81	0	68.81	31.67	65.76
CLBP	1952	64.31	25.08	0	72.99	0	0
CLBP	1958	76.53	73.95	0	0	55.31	89.71
CLBP	2002	37.78	19.13	0	39.23	36.82	54.02
CLBP	2014	48.23	23.79	0	0	24.6	13.34
CLBP	2017	70.42	6.75	1.45	74.6	75.56	72.19
CLBP	2024	84.24	50.8	0	50	72.03	66.24
CLBP	2025	51.93	60.93	34.41	26.69	46.78	29.26
CLBP	2028	72.35	25.72	0	57.56	69.94	65.43
CLBP	2053	36.98	12.38	20.42	44.05	20.58	22.51
CLBP	2074	65.43	26.21	0	12.54	24.92	14.79
CLBP	2076	92.6	18.17	11.9	71.86	97.27	59.49
CLBP	2093	44.37	21.06	0	73.15	46.62	48.07
CLBP	2095	23.47	16.08	0	0	31.35	0
CLBP	2098	71.7	38.91	9.49	23.31	16.72	22.51
CLBP	2100	46.3	22.67	0	5.63	27.49	30.23

## Sheet: Fig4LikPudCal
Baseline						Follow-up
Groups	IDs	Puddings_Calories	Average_Session1_Pudding_Liking_tp1			Groups_tp2	ID	Puddings_Calories_tp2	Average_Session1_Pudding_Liking_tp2
SBPr	1372	950	16.9			SBPr	1372	636.46	12.05
SBPr	1374	32.3	29.7333			SBPr	1374	27.03	16.7433
SBPp	1386	284.35	47.8867			SBPp	1386	11.4	16.9
SBP	1404	138.7	15.4933
SBPp	1408	4.77	10.7967			SBPp	1408	1.96	17.5233
SBPp	1440	418.17	31.1433			SBPp	1440	727.7	30.9867
SBPp	1447	322.77	7.98				1447
SBPr	1463	394.94	38.6533			SBPr	1463	515.48	33.02
SBPp	1464	77.91	19.8733			SBPp	1464	302.1	54.62
SBP	1492	9.68	3.59667
SBP	1505	283.02	31.4533
SBPp	1525	182.85	36.3033			SBPp	1525	123.5	12.99
SBPp	1534	442.02	25.3533			SBPp	1534	75.02	36.9333
SBPp	1550	27.83	9.54667				1550
SBPr	1675	1090.6	52.1133			SBPr	1675	1163.88	26.29
SBP	1689	297.33	19.4033
SBP	1695	93.1	36.3067
SBPr	1725	7.95	0.156667				1725
SBPr	1729	257.73	10.64			SBPr	1729	65.66	8.76333
SBPr	1742	319.2	12.52			SBPr	1742	424.53	41.6267
SBPr	1753	212.8	15.9633			SBPr	1753	120.84	2.34667
SBPp	1801	93.1	12.6767			SBPp	1801	6.05	4.69333
SBPr	1807	58.9	44.13				1807
SBPr	1816	22.8	33.6467
SBPr	1875	73.5	37.2433				1875
SBPp	1878	201.88	20.5				1878
SBPr	1881	30.38	24.57			SBPr	1881	203.3	9.23
SBPp	1883	36.3	25.3533			SBPp	1883	140.36	3.32
SBPp	1909	332.5	26.6033				1909		18.4667
SBPp	1920	NA	36.7733			SBPp	1920	391.14	46.6367
SBPp	1926	3.8	23.0033			SBPp	1926	32.3	46.01
SBPp	1933	151.25	37.2467			SBPp	1933	185.13	42.88
SBPr	1937	47.5	18.1533				1937	5.7	10.7967
SBPp	1949	171.82	16.7467			SBPp	1949	290.4	59.6267
SBPr	1955	83.49	31.7667			SBPr	1955	129.2	30.9867
SBPr	1956	342.43	14.24			SBPr	1956	242	13.3
SBPr	1964	159.72	3.6			SBPr	1964	300.2	1.87667
SBPr	2007	180.5	16.8567			SBPr	2007	9.8	6.88333
SBPr	2021	75.02	5.94333			SBPr	2021	44.1	17.2133
SBPr	2042	258.4	14.2433			SBPr	2042	58.8	13.46
SBPr	2045	147.87	37.4033			SBPr	2045	87.45	21.6767
HC	1083	335.49	21.44			HC	1083	165.36	8.29
HC	1171	0	28.7967
HC	1414	260.3	4.22333			HC	1414	142.5	11.5833
HC	1425	395.2	68.5433			HC	1425	336.3	47.8867
HC	1531	1302.21	11.27			HC	1531	726	14.24
HC	1555	30.21	20.3433			HC	1555	20.9	9.23333
HC	1581	34.2	16.2767
HC	1608	93.1	11.5767
HC	1724	79.5	1.87667
HC	1748	1193.2	43.8167			HC	1748	620.34	62.6
HC	1759	394.46	44.7567			HC	1759	266.2	20.6567
HC	1760	486.54	35.5233			HC	1760	476.74	14.5533
HC	1768	230.55	7.82333
HC	1774	232.14	44.4467			HC	1774	517.88	43.8167
HC	1792	31.36	13.6133
HC	1794	134.26	41.1567			HC	1794	249.26	61.8133
HC	1812	329.12	18.78			HC	1812	300.08	12.9867
HC	1821	380	55.7133			HC	1821	617.5	40.69
HC	1873	111.72	34.7433			HC	1873	199.5	14.0867
HC	1929	254.4	43.3467			HC	1929	425.6	16.12
HC	1936	392.04	33.96			HC	1936	675.75	70.42
HC	1971	245.1	12.8333			HC
HC	1972	17.49	8.13667			HC	1972	3.63	3.44333
HC	2046	220.4	22.5367			HC
HC	2064	11.4	0
HC	2065	361	42.5633
HC	2067	230.55	16.12
HC	2071	427.5	47.59
HC	2080	469.05	31.9267
HC	2085	200.9	24.57
CLBP	1432	NA	41.16
CLBP	1558	3.18	38.03
CLBP	1570	376.83	17.5267
CLBP	1604	794.96	43.66
CLBP	1642	73.81	43.8167
CLBP	1666	725.8	37.7167
CLBP	1667	391.4	10.6433
CLBP	1744	20.58	45.8533
CLBP	1746	229.9	39.12
CLBP	1826	510.39	15.8033
CLBP	1830	255.99	43.5033
CLBP	1848	148.83	1.09667
CLBP	1886	178.6	53.68
CLBP	1906	470.64	30.6733
CLBP	1915	55.66	37.4
CLBP	1917	4.77	20.3433
CLBP	1943	30.21	14.71
CLBP	1951	57	6.41333
CLBP	1952	250.88	38.1833
CLBP	1958	142.1	-46.4767
CLBP	2002	224.2	43.5533
CLBP	2014	161.5	0
CLBP	2017	98.58	38.34
CLBP	2024	443.61	35.2133
CLBP	2025	59.78	26.76
CLBP	2028	984.2	43.82
CLBP	2053	342.43	21.44
CLBP	2074	416.58	12.05
CLBP	2076	533.9	35.0533
CLBP	2093	287.14	10.33
CLBP	2095	NA	12.99
CLBP	2098	103.35	39.1267
CLBP	2100	47.19	30.0467

## Sheet: Fig5NAcLik
	Baseline					Follow-up
IDs	Group	NAc-volume (cc)	Liking	Calories from Pudding		NAc-volume(cc)	Liking	Calories from Pudding
1386	SBPp	0.374568	47.8867	446.5			16.9	11.4
1408	SBPp	0.586113	10.7967	4.77		0.687485	17.5233	1.96
1440	SBPp	0.745914	31.1433	418.17			30.9867	727.7
1447	SBPp	0.84691	7.98	322.77
1464	SBPp	0.995223	19.8733	77.91		0.875158	54.62	302.1
1525	SBPp	0.483688	36.3033	182.85		0.643609	12.99	123.5
1534	SBPp	0.727481	25.3533	442.02		0.685314	36.9333	75.02
1550	SBPp	0.8402	9.54667	27.83		0.680841
1801	SBPp	0.752127	12.6767	93.1		0.603811	4.69333	6.05
1878	SBPp	0.541375	20.5	201.88
1883	SBPp	0.626748	25.3533	36.3		0.623735	3.32	140.36
1909	SBPp	0.645987	26.6033	332.5		0.612478	18.4667
1920	SBPp	0.514123	36.7733			0.749896	46.6367	391.14
1926	SBPp	0.743896	23.0033	3.8		0.743695	46.01	32.3
1933	SBPp	0.540309	37.2467	148.83		0.539102	42.88	185.13
1949	SBPp	0.622773	16.7467	171.8		0.809737	59.6267	290.4
1372	SBPr	0.784536	16.9	950		0.646394	12.05	636.46
1374	SBPr	0.642519	29.7333	32.3		0.594324	16.7433	27.03
1463	SBPr	0.909055	38.6533	394.94		0.766818	33.02	515.48
1675	SBPr	0.78216	52.1133	1090.6			26.29	1163.88
1725	SBPr	0.588018	0.156667	7.95
1729	SBPr	0.602501	10.64	257.73			8.76333	65.66
1742	SBPr	0.641826	12.52	319.2		0.621077	41.6267	424.53
1753	SBPr	0.733163	15.9633	212.8		0.748571	2.34667	120.84
1807	SBPr	0.767685	44.13	58.9
1816	SBPr	0.662315	33.6467	22.8
1875	SBPr	0.641497	37.2433	73.5
1881	SBPr	0.990219	24.57	30.38		0.879203	9.23	203.3
1937	SBPr	0.6216	18.1533	47.5		0.615522	10.8	5.7
1955	SBPr	0.715763	31.7667	83.49		0.610844	30.9867	129.2
1956	SBPr	0.742439	14.24	342.43		0.838594	13.3	242
1964	SBPr	0.823224	3.6	159.72		0.652715	1.87667	300.2
2007	SBPr	0.689683	16.8567	180.5		0.758994	6.88	9.8
2021	SBPr	0.700793	5.94333	75.02		0.6539	17.2133	44.1
2042	SBPr	0.661055	14.2433	258.4		0.944032	13.46	58.8
2045	SBPr	0.65128	37.4033	147.87		0.493474	21.6767	87.45
1083	HC	0.789911	21.44	335.49		0.892937	8.29	165.36
1171	HC	0.800986	28.7967	0
1414	HC	0.883674	4.22333	260.3		0.877597	11.5833	142.5
1425	HC	0.746571	68.5433	395.2			47.8867	336.3
1531	HC	0.667994	11.27	1302.21		0.675728	14.24	726
1555	HC	0.758206	20.3433	30.21		0.800214	9.23333	20.9
1581	HC	0.596633	16.2767	34.2
1608	HC		11.5767	93.1
1724	HC	0.597588	1.87667	79.5
1748	HC	0.776659	43.8167	1193.2		0.686428	62.6	620.34
1759	HC	0.906207	44.7567	394.46		0.831076	20.6567	266.2
1760	HC	0.583439	35.5233	486.54		0.564598	14.5533	476.74
1768	HC	0.709498	7.82333	230.55		0.806404
1774	HC	0.772587	44.4467	232.14			43.8167	517.88
1792	HC	0.87293	13.6133	31.36
1794	HC	0.885387	41.1567	134.26			61.8133	249.26
1812	HC	0.764715	18.78	329.12		0.750574	12.9867	300.08
1821	HC	0.848547	55.7133	380		0.789928	40.69	617.5
1873	HC	0.833786	34.7433	111.72		0.815326	14.08	199.5
1929	HC	1.01129	43.3467	254.4		1.09511	16.12	425.6
1936	HC	0.563913	33.96	392.04		0.611403	70.42	675.75
1971	HC	0.715879	12.8333	245.1
1972	HC	0.674575	8.13667	17.49		0.898084	3.44	3.63
2046	HC	0.707094	22.5367	220.4
2064	HC	0.786469		7.9
2065	HC	0.795	42.5633	361
2067	HC	0.906634	16.12	230.55
2071	HC	0.617195	47.59	427.5
1558	CLBP	0.737065	38.03	3.18
1570	CLBP	0.679444	17.5267	376.83
1604	CLBP	0.85643	43.66	794.96
1642	CLBP	0.588246	43.8167	73.81
1666	CLBP	0.735628	37.7167	725.8
1667	CLBP	0.33289	10.6433	391.4
1669	CLBP		43.35	545.3
1744	CLBP	0.797953	45.8533	20.58
1746	CLBP	0.708942	39.12	229.9
1826	CLBP	0.638816	15.8033	510.39
1830	CLBP	0.531497	43.5033	255.99
1848	CLBP	0.630544	1.09667	148.83
1886	CLBP	0.644739	53.68	178.6
1906	CLBP	0.657729	30.6733	470.64
1911	CLBP		21.75	273.48
1915	CLBP	0.54919	37.4	55.66
1917	CLBP	0.593083	20.3433	4.77
1943	CLBP	0.505219	14.71	30.21
1951	CLBP	0.539819	6.41333	57
1952	CLBP	0.692845	38.1833	250.88
1958	CLBP	0.643874
2002	CLBP	0.57247	43.5533	224.2
2014	CLBP	0.624754	0	161.5
2017	CLBP	0.760187	38.34	98.58
2024	CLBP	0.630406	35.2133	443.61
2025	CLBP	0.644479	26.76	59.78
2028	CLBP	0.870266	43.82	984.2
2053	CLBP	0.722193	21.44	342.43
2074	CLBP		12.05	416.58
2076	CLBP	0.830355	35.0533	533.9

## Sheet: FigSessions1-3YFAS
YFAS																														YFAS	TP2=Follow-up
49	SUM	20	8	5	18	15	7	11	14	1	2	2	9	10	5	2	2	3	19	12	10	8	6	12	12	14	15	11		35	SUM	6	3	3	9	7	2	6	5	0	0	0	5	3	4	0	0	1	2
CLBP		Ice Cream	White Bread	Pretzels	Pizza	Chocolate	Rolls	French Fries	Soda Pop	Apples	Lettuce	Carrots	Doughnuts	Pasta	Steak	Broccoli	Strawberries	Bananas	Cookies	Rice	Bacon	Cake	Crackers	Hamburgers	Candy	Chips	Cheeseburger	None		SBP		Ice Cream	White Bread	Pretzels	Pizza	Chocolate	Rolls	French Fries	Soda Pop	Apples	Lettuce	Carrots	Doughnuts	Pasta	Steak	Broccoli	Strawberries	Bananas	Cookies
																														p=15 r=17	SBP
1558	CLBP	1	1	1	1		1	1	1				1	1					1	1	1	1	1	1	1	1	1				SBP
1570	CLBP		1									1					1														SBP
1604	CLBP								1																						SBP
1642	CLBP				1				1										1		1					1	1				SBP
1666	CLBP	1			1			1	1							1		1	1		1	1		1	1		1				SBP
1667	CLBP					1																								1386	SBPp
1694	CLBP																				1						1			1408	SBPp							1						1
1698	CLBP		1		1															1				1			1			1440	SBPp
1744	CLBP		1	1				1						1						1				1						1447	SBPp	1			1	1
1746	CLBP	1			1		1							1					1				1			1				1464	SBPp	1		1		1			1				1						1
1751	CLBP																											1		1525	SBPp																	1
1765	CLBP																											1		1534	SBPp				1			1
1777	CLBP				1				1						1						1			1			1			1550	SBPp	NA
1826	CLBP																											1		1801	SBPp
1830	CLBP																											1		1878	SBPp		1	1	1			1						1
1848	CLBP	1			1	1	1												1					1						1883	SBPp					1			1
1857	CLBP	1		1	1	1		1	1				1	1					1	1	1	1	1	1	1	1	1			1909	SBPp
1876	CLBP	1				1			1					1																1920	SBPp
1886	CLBP	1	1																1						1	1				1926	SBPp
1887	CLBP	1	1	1	1	1	1	1	1	1	1	1	1	1	1		1	1	1	1	1	1	1	1	1	1	1			1933	SBPp		1				1							1
1889	CLBP	1			1	1		1					1						1	1					1	1	1			1949	SBPp
1906	CLBP	1																	1											1372	SBPr	1			1	1		1	1				1		1
																														1374	SBPr
1915	CLBP	1				1													1	1										1463	SBPr	1				1
1917	CLBP		1		1		1	1						1	1	1			1	1			1	1	1	1	1			1675	SBPr	YFAS NA
1919	CLBP																											1		1725	SBPr				1				1				1		1
1943	CLBP																											1		1729	SBPr
1951	CLBP																											1		1742	SBPr		1		1		1
1952	CLBP	1			1	1								1											1					1753	SBPr
1958	CLBP				1														1	1										1807	SBPr								1
1962	CLBP	1				1			1		1																			1875	SBPr	NA
1974	CLBP	1							1						1					1	1			1			1			1881	SBPr			1	1	1
2002	CLBP	1			1			1													1					1	1			1937	SBPr				1	1		1					1						1
2008	CLBP	1			1	1			1																	1				1955	SBPr	1
2010	CLBP																											1		1956	SBPr							1					1
2014	CLBP	1	1	1	1	1	1	1	1				1	1	1			1	1	1	1	1	1	1	1	1	1			1964	SBPr
2017	CLBP					1																								2007	SBPr	1			1										1
2024	CLBP																											1		2021	SBPr														1
2024	CLBP																													2042	SBPr
2025	CLBP	1											1						1			1			1					2045	SBPr
2028	CLBP																											1
2053	CLBP
2074	CLBP												1						1							1
2076	CLBP	1			1	1		1	1				1						1	1		1				1	1
1432	CLBP	1			1	1	1	1	1					1								1		1	1	1	1
2093	NA
2095	NA
2098	CLBP																		1						1			1
2100	CLBP					1							1						1
1669	CLBP	1	1	1	1	1	1	1															1	1	1	1
1911	CLBP	1				1								1					1						1	1
		TP1 = Baseline																														tp2
N		Ice Cream	White Bread	Pretzels	Pizza	Chocolate	Rolls	French Fries	Soda Pop	Apples	Lettuce	Carrots	Doughnuts	Pasta	Steak	Broccoli	Strawberries	Bananas	Cookies	Rice	Bacon	Cake	Crackers	Hamburgers	Candy	Chips	Cheeseburger	None		N	TP2	Ice Cream	White Bread	Pretzels	Pizza	Chocolate	Rolls	French Fries	Soda Pop	Apples	Lettuce	Carrots	Doughnuts	Pasta	Steak	Broccoli	Strawberries	Bananas	Cookies
47	CLBP	42.5532	17.0213	10.6383	38.2979	31.9149	14.8936	23.4043	29.7872	2.12766	4.25532	4.25532	19.1489	21.2766	10.6383	4.25532	4.25532	6.38298	40.4255	25.5319	21.2766	17.0213	12.766	25.5319	25.5319	29.7872	31.9149	23.4043		16	HC	25	12.5	6.25	18.75	18.75	0	25	25	6.25	6.25	0	25	25	6.25	6.25	6.25	6.25	25
35	HC	20	11.4286	8.57143	28.5714	20	5.71429	28.5714	25.7143	5.71429	2.85714	2.85714	20	14.2857	5.71429	2.85714	5.71429	5.71429	14.2857	14.2857	14.2857	17.1429	5.71429	5.71429	14.2857	31.4286	17.1429	34.2857		17	SBPr	23.5294	5.88235	5.88235	35.2941	23.5294	5.88235	17.6471	17.6471	0	0	0	23.5294	0	23.5294	0	0	0	5.88235
41	SBP	24.3902	14.6341	9.7561	24.3902	24.3902	12.1951	26.8293	24.3902	0	7.31707	0	21.9512	4.87805	9.7561	7.31707	2.43902	4.87805	24.3902	4.87805	24.3902	17.0732	9.7561	9.7561	34.1463	29.2683	29.2683	31.7073		15	SBPp	13.3333	13.3333	13.3333	20	20	6.66667	20	13.3333	0	0	0	6.66667	20	0	0	0	6.66667	6.66667
19	SBPr	26.3158	15.7895	15.7895	36.8421	36.8421	15.7895	21.0526	31.5789	0	15.7895	0	42.1053	5.26316	15.7895	15.7895	5.26316	5.26316	26.3158	5.26316	47.3684	26.3158	10.5263	21.0526	36.8421	26.3158	36.8421	21.0526
16	SBPp	25	12.5	0	18.75	12.5	6.25	37.5	18.75	0	0	0	0	6.25	6.25	0	0	6.25	25	6.25	0	12.5	12.5	0	31.25	37.5	31.25	31.25
YFAS	TP1																													YFAS	TP2
35	SUM	7	4	3	10	7	2	10	9	2	1	1	7	5	2	1	2	2	5	5	5	6	2	2	5	11	6	12		15	SUM	4	2	1	3	3	0	4	4	1	1	0	4	4	1	1	1	1	4
HC		Ice Cream	White Bread	Pretzels	Pizza	Chocolate	Rolls	French Fries	Soda Pop	Apples	Lettuce	Carrots	Doughnuts	Pasta	Steak	Broccoli	Strawberries	Bananas	Cookies	Rice	Bacon	Cake	Crackers	Hamburgers	Candy	Chips	Cheeseburger	None		HC		Ice Cream	White Bread	Pretzels	Pizza	Chocolate	Rolls	French Fries	Soda Pop	Apples	Lettuce	Carrots	Doughnuts	Pasta	Steak	Broccoli	Strawberries	Bananas	Cookies
1425	HC				1																1									1083	NA
1414	HC																											1
1083	HC	1				1		1												1	1	1	1							1414		1
1171	HC					1							1						1			1								1425					1			1
1531	HC																											1		1531
1555	HC		1		1								1													1				1555					1			1					1
1581	HC	1																	1						1	1
1608	HC							1						1												1
1716	HC		1		1		1	1	1				1						1	1							1
1724	HC																											1		1748		1	1			1		1	1				1	1					1
1748	HC				1			1	1				1							1	1	1		1		1	1			1759										1	1		1	1	1	1	1	1	1
1759	HC	1	1			1		1	1	1	1	1		1		1	1	1												1760						1								1					1
1760	HC	1		1	1					1				1	1		1	1	1
1768	HC				1																						1			1774		1			1				1
1774	HC	1			1				1
1792	HC	1			1	1																				1				1794				1					1
1794	HC			1				1	1				1												1	1				1812
1812	HC																											1		1821
1821	HC	1				1	1						1	1	1				1	1		1		1	1	1	1			1873
1873	HC																											1		1929		1	1			1		1	1				1	1					1
1863	HC																											1		1936
1879	HC																											1		1972
1936	HC																											1
1971	HC																											1
1972	HC																											1
1929	HC																			1						1
1982	HC							1	1																1	1
1990	HC			1				1	1				1								1	1			1	1	1
2046	HC					1			1													1
2064	HC		1		1	1								1									1
2065	HC																											1
2067	HC							1	1
2071	HC																											1
2080	HC				1																1					1	1
2085	HC							1
1696	NA
1877	NA
YFAS	TP1
41	SUM	10	6	4	10	10	5	11	10	0	3	0	9	2	4	3	1	2	10	2	10	7	4	4	14	12	12	13
SBP		Ice Cream	White Bread	Pretzels	Pizza	Chocolate	Rolls	French Fries	Soda Pop	Apples	Lettuce	Carrots	Doughnuts	Pasta	Steak	Broccoli	Strawberries	Bananas	Cookies	Rice	Bacon	Cake	Crackers	Hamburgers	Candy	Chips	Cheeseburger	None
1404	SBP																											1
1492	SBP	1				1																			1
1505	SBP		1	1			1	1	1				1						1		1				1	1
1689	SBP																											1
1695	SBP																											1
1816	SBP																											1
1386	SBPp							1																	1		1
1408	SBPp																											1
1440	SBPp																											1
1447	SBPp							1																	1		1
1464	SBPp	1												1					1						1	1
1525	SBPp																											1
1534	SBPp				1			1																			1
1550	SBPp																										1
1801	SBPp																											1
1878	SBPp				1				1														1		1	1
1883	SBPp								1										1			1			1	1
1909	SBPp	1			1	1		1										1								1
1920	SBPp	1	1			1	1	1											1							1
1926	SBPp																											1
1933	SBPp	1	1																1	1		1	1			1
1949	SBPp							1	1						1												1
1372	SBPr	1	1		1	1		1	1		1		1	1	1	1		1	1	1	1	1	1	1	1	1	1
1374	SBPr					1			1				1				1									1
1463	SBPr					1			1												1			1			1
1675	SBPr															1			1		1	1			1		1
1725	SBPr				1				1				1		1						1			1	1		1
1729	SBPr								1												1
1742	SBPr		1				1						1
1753	SBPr																											1
1807	SBPr	1	1	1	1	1	1	1	1		1		1		1				1		1	1	1	1	1	1	1
1875	SBPr										1					1
1881	SBPr	1				1																			1
1937	SBPr				1			1					1						1		1	1			1	1
1955	SBPr																											1
1956	SBPr												1								1
1964	SBPr																											1
2007	SBPr	1			1	1																					1
2021	SBPr	1		1	1	1	1	1					1						1		1	1			1	1	1
2042	SBPr			1	1
2045	SBPr																											1
[truncated: 9 more columns]

## Sheet: S5FigIntensitySession1
	Baseline								Follow-up
	Groups_tp1	Groups	IDs	LMS_Intensity_small_0	LMS_Intensity_small_3.1	LMS_Intensity_small_6.9	LMS_Intensity_small_15.6	Follow-up	Groups_tp2	ID	LMS_Intensity_small_0	LMS_Intensity_small_3.1	LMS_Intensity_small_6.9	LMS_Intensity_small_15.6
	SBPr	SBP	1372	6.18	5.08667	8.68333	5.16333		SBPr	1372	13.93	13.6933	13.15	14.63
	SBPr	SBP	1374	31.61	20.89	33.6467	22.4533		SBPr	1374	11.6567	25.6633	20.11	32.24
	SBPp	SBP	1386	38.1833	35.9167	33.5667	34.1133		SBPp	1386	9.54667	9.7	7.59	8.76333
		SBP	1404	10.7967	7.12	13.6933	19.4067		SBPp	1408	30.5133	16.9	24.3333	25.1967
	SBPp	SBP	1408	13.0667	19.9533	16.4333	16.04		SBPp	1440	24.7267	20.1867	23.3967	27.1533
	SBPp	SBP	1440	24.26	22.6133	30.4367	26.6033		SBPr	1463	12.5167	9.31333	13.5367	11.3433
	SBPp	SBP	1447	6.57	5.08667	5.79	7.35667		SBPp	1464	13.1467	12.4433	12.8333	15.0233
		SBP	1448	9.85667	14.32	16.98	12.7533		SBPp	1525	10.0933	5.47667	4.85333	5.47667
	SBPr	SBP	1463	21.4367	21.2033	14.4767	14.87		SBPp	1534	19.4067	14.32	7.66667	9
	SBPp	SBP	1464	13.9267	11.5033	11.7367	13.3033		SBPr	1675	1.48667	16.9	18.78	14.32
		SBP	1466	13.3033	13.07	14.24	13.77		SBPr	1729	2.97333	4.77333	3.28667	4.30667
		SBP	1485	34.5067	31.77	34.9767	35.0533		SBPr	1742	17.9967	21.6733	28.4	26.0533
		SBP	1492	10.33	12.6767	10.0933	10.8767		SBPr	1753	19.3267	21.91	19.64	18.9367
		SBP	1505	27.3067	25.98	30.6733	14.4733		SBPp	1801	7.82333	8.52667	11.1867	5.55333
		SBP	1520	0	0	0	0		SBPr	1881	6.49333	9.39	11.0333	8.21667
	SBPp	SBP	1525	27.8567	29.1067	25.1933	32.0033		SBPp	1883	22.6067	15.58	19.22	16.9867
	SBPp	SBP	1534	22.3	18.7	14.9433	12.7533		SBPp	1909	25.04	26.0533	27.7767	24.2567
	SBPp	SBP	1550	20.3433	21.2067	17.6067	16.9		SBPp	1920	12.52	12.9133	12.4433	11.2667
		SBP	1577	18.5433	17.2133	19.7967	17.6833		SBPp	1926	42.5667	36.5433	41.7833	41.3933
		SBP	1595	30.0467	25.9	25.2733	26.6033		SBPp	1933	15.4933	17.7633	18.7	15.6467
	SBPr	SBP	1675	35.4467	30.52	15.1	43.3467		SBPr	1937	13.4567	15.1833	11.5	10.72
		SBP	1689	15.3367	14.0833	23.0033	17.53		SBPp	1949	30.4367	32.5533	28.7167	26.9133
		SBP	1695	41.7867	47.5733	44.84	44.9933		SBPr	1955	18.7	19.17	20.2667	22.69
	SBPr	SBP	1725	33.3333	21.44	28.4033	28.4033		SBPr	1956	15.0233	17.7633	14.7133	8.37333
	SBPr	SBP	1729	4.30333	4.69667	4.22667	3.83333		SBPr	1964	1.56333	1.17333	0.7	0.703333
	SBPr	SBP	1742	21.83	9.38667	13.77	24.0233		SBPr	2007	9.78	9.86	7.67	5.71333
	SBPr	SBP	1753	14.2433	9.78333	10.4867	10.0933		SBPr	2021	44.2133	41	50.2367	35.9167
	SBPp	SBP	1801	11.58	9.93667	8.53	11.19		SBPr	2042	10.8	8.45	6.57333	7.12
	SBPr	SBP	1807	19.17	20.1867	19.1733	17.37		SBPr	2045	14.71	4.92667	17.5267	11.58
				18.5433	15.8067	20.2667	21.2833
	SBPr	SBP	1816	12.91	12.3667	10.33	12.13
				11.27	10.4867	10.5633	15.4167		HC	1083	9.07667	9.62667	8.76333	7.12
	SBPr	SBP	1875	34.5833	14.8667	30.6767	17.6833		HC	1414	3.75667	2.50667	2.97333	2.34667
	SBPp	SBP	1878	17.53	10.0167	14.24	16.12		HC	1425	15.65	23.79	21.9867	24.9633
	SBPr	SBP	1881	15.0233	14.6333	17.6833	19.4833		HC	1531	5.63333	5.94667	5.63333	6.65
	SBPp	SBP	1883	21.44	20.97	13.3033	12.7533		HC	1555	3.68	2.74	3.44333	2.89667
	SBPp	SBP	1909	24.4167	27.9367	28.8733	29.2633		HC	1748	51.72	30.9867	44.1333	46.4033
	SBPp	SBP	1920	0	1.64333	1.33	0		HC	1759	13.6933	13.0667	14.16	14.71
	SBPp	SBP	1926	23.3967	26.5267	30.52	22.6933		HC	1760	7.59	8.14	4.46	9.07333
	SBPp	SBP	1933	18.6233	19.4067	21.99	14.2433		HC	1774	35.2133	36.15	35.13	31.53
	SBPr	SBP	1937	11.27	11.58	9.31	12.91		HC	1794	0.39	0.936667	1.09667	0
		SBP	1940	24.96	7.82333	21.2867	16.98		HC	1812	4.69333	4.61333	5.4	4.46333
	SBPp	SBP	1949	10.5633	13.9267	13.1467	12.4433		HC	1821	25.6633	27.31	16.2767	24.1033
	SBPr	SBP	1955	16.9	24.3333	23.1633	20.6567		HC	1873	12.2867	16.7433	14.5533	23.7067
	SBPr	SBP	1956	11.5	16.2	13.3767	18.1533		HC	1929	15.2567	25.82	21.91	15.1
	SBPr	SBP	1964	1.17333	0.703333	0.703333	1.64333		HC	1936	36.3833	32.79	36.6967	32.0833
		SBP	1965	9.07667	14.3167	13.3	11.8133		HC	1972	10.0933	11.2667	11.03	7.27667
		SBP	1986	7.85333	4.66	3.70667	4.34
	SBPr	SBP	2007	15.6467	10.8567	12.5167	10.1533
	SBPr	SBP	2021	19.8733	26.1367	21.99	26.29
	SBPr	SBP	2042	4.85	7.27667	6.02333	5.55667
		SBP	2043	9.78	9.47	6.96333	12.44
	SBPr	SBP	2045	17.9167	22.3	28.7967	31.22
	HC	HC	1083	6.57333	5.16333	4.22333	6.49333
	HC	HC	1171	40.0633	33.1767	47.1833	37.3233
	HC	HC	1414	3.68	4.22667	3.91	5.32
	HC	HC	1425	18.78	18.7033	16.1967	24.8833
	HC	HC	1531	16.6667	14.4	16.8233	15.96
	HC	HC	1554	15.4167	10.1733	20.03	14.6333
	HC	HC	1555	5.79	6.10333	7.90333	6.02333
	HC	HC	1581	20.1867	15.7267	22.38	13.7733
	HC	HC	1608	5.47667	5.32	3.13	3.75667
	HC	HC	1724	34.1133	25.7433	25.7433	20.0333
	HC	HC	1748	47.34	33.0233	45.7733	40.9233
	HC	HC	1759	44.1333	35.1333	35.0567	35.21
	HC	HC	1760	15.0233	23.5533	20.03	29.03
	HC	HC	1768	6.49333	8.76667	9.23333	8.99667
	HC	HC	1774	43.4267	42.1	41.2367	45.54
	HC	HC	1792	2.89667	2.89333	3.13	2.89333
	HC	HC	1794	12.2833	9.47	11.3467	21.28
	HC	HC	1812	15.5733	15.4133	7.43333	8.29333
	HC	HC	1821	25.8233	21.1267	19.72	22.0667
				18.7033	7.2	0	0
	HC	HC	1863	8.21333	8.21667	10.25	10.72
	HC	HC	1873	35.2867	20.03	17.2933	24.7267
	HC	HC	1877	7.67	15.1	21.05	38.03
	HC	HC	1879	17.2133	19.4833	20.11	24.57
	HC	HC	1929	16.9	18.0733	16.12	23.79
	HC	HC	1936	17.7633	12.3633	18.8567	17.0567
	HC	HC	1971	8.52667	5.16333	6.49333	9.54667
	HC	HC	1972	4.77333	3.83667	5.4	9.23667
	HC	HC	1982	4.72333	4.40333	4.02333	4.21333
	HC	HC	1987	1.15	6.64333	2.61667	4.21667
	HC	HC	1990	8.04667	9.64	13.03	13.1533
	HC	HC	2046	29.9667	21.3633	23.24	26.1333
	HC	HC	2064	26.5267	34.66	32.24	25.04
	HC	HC	2065	10.56	18.0733	28.6367	31.69
	HC	HC	2067	9.86	12.52	11.0367	12.2067
	HC	HC	2071	14.9467	53.32	19.9367	0
	HC	HC	2080	26.0567	26.9167	25.98	20.5767
	CLBP	CLBP	1432	4.15	3.83333	3.44333	2.03333
	CLBP	CLBP	1549	16.2	10.3267	11.5033	12.4433
	CLBP	CLBP	1558	23.9467	29.1067	28.3267	22.6933
	CLBP	CLBP	1570	5.47667	13.0667	13.7733	13.85
	CLBP	CLBP	1604	27.7767	27.1533	32.4733	31.0633
	CLBP	CLBP	1634	19.3267	19.4067	16.82	18.5467
	CLBP	CLBP	1642	31.3	30.5167	24.7267	32.2367
	CLBP	CLBP	1666	30.5167	28.6367	30.7533	29.6533
	CLBP	CLBP	1667	14.4	7.43333	11.8167	8.76333
	CLBP	CLBP	1670	42.1	48.1233	31.6933	23.3967
	CLBP	CLBP	1673	13.07	5.63333	11.8167	10.72
	CLBP	CLBP	1683	25.1933	29.4233	32.71	25.7433
	CLBP	CLBP	1694	7.66667	21.5167	12.99	9.15667
	CLBP	CLBP	1706	25.7433	23.8667	35.9167	22.6933
	CLBP	CLBP	1744	35.84	28.8767	29.1867	23.71
	CLBP	CLBP	1746	28.3233	26.4467	21.2833	24.88
	CLBP	CLBP	1826	4.22667	1.17333	2.97333	2.89333
	CLBP	CLBP	1830	27.3867	43.5033	44.1333	47.7267
	CLBP	CLBP	1848	19.9533	24.1	21.5167	23.1633
	CLBP	CLBP	1886	15.73	22.07	12.99	9.31
	CLBP	CLBP	1906	19.64	16.8233	22.9267	17.7633
	CLBP	CLBP	1912	24.1767	30.8267	29.6567	31.9233
	CLBP	CLBP	1915	11.9733	12.7567	13.2233	12.2067
	CLBP	CLBP	1917	27.7767	15.8067	16.9	17.6067
	CLBP	CLBP	1943	3.99	14.9433	9.23333	7.66667
	CLBP	CLBP	1951	13.85	13.2233	12.2033	10.72
	CLBP	CLBP	1952	28.95	14.71	18.0767	19.64
	CLBP	CLBP	1958	23.71	48.4367	20.19	13.2233
	CLBP	CLBP	2002	12.77	6.19333	9.13333	7.53667
	CLBP	CLBP	2003	29.1067	22.9267	32.08	33.02
	CLBP	CLBP	2008	35.3133	28.0967	34.9933	28.7367
	CLBP	CLBP	2014	9.39333	6.80667	9.62333	7.90333
	CLBP	CLBP	2017	30.2033	27.8567	24.1767	21.5967
	CLBP	CLBP	2024	8.13667	4.92667	4.69333	5.00667
	CLBP	CLBP	2025	19.2467	12.7533	7.74667	17.9167
	CLBP	CLBP	2028	28.4033	17.9167	22.8467	23.16
	CLBP	CLBP	2053	20.97	17.6033	11.66	16.3533
	CLBP	CLBP	2074	12.13	10.5633	6.80667	7.12
	CLBP	CLBP	2076	13.77	20.5	9.93333	12.13
	CLBP	CLBP	2093	21.52	31.22	28.33	27.7
	CLBP	CLBP	2095	17.1367	14.9433	17.2167	9
	CLBP	CLBP	2098	14.7133	18.6233	17.1367	14.8667
	CLBP	CLBP	2100	35.9967	40.69	32.9433	20.2667

## Sheet: S6FigRatSession2
	Baseline=tp1																						Follow-up=tp2
	Groups_tp1	IDs	LMS_Intensity_Mc_tp1	LHS_Mc_tp1	LMS_sweet_Mc_tp1	VAS_familiarity_Mc_tp1	VAS_salt_Mc_tp1	VAS_fat_Mc_tp1	VAS_cream_Mc_tp1	VAS_oil_Mc_tp1	VAS_want_Mc_tp1	LMS_Intensity_Pud_tp1	LHS_Pud_tp1	LMS_sweet_Pud_tp1	VAS_familiarity_Pud_tp1	VAS_salt_Pud_tp1	VAS_fat_Pud_tp1	VAS_cream_Pud_tp1	VAS_oil_Pud_tp1	VAS_want_fnc_Pud_tp1		Follow-up	Groups_tp2	IDs	LMS_Intensity_Mc_tp2	LHS_Mc_tp2	LMS_sweet_Mc_tp2	VAS_familiarity_Mc_tp2	VAS_salt_Mc_tp2	VAS_fat_Mc_tp2	VAS_cream_Mc_tp2	VAS_oil_Mc_tp2	VAS_want_Mc_tp2	LMS_Intensity_Pud_tp2	LHS_Pud_tp2	LMS_sweet_Pud_tp2	VAS_familiarity_Pud_tp2	VAS_salt_Pud_tp2	VAS_fat_Pud_tp2	VAS_cream_Pud_tp2	VAS_oil_Pud_tp2	VAS_want_fnc_Pud_tp2
	SBP	1372	20.42	43.19	29.11	85.85	0	66.56	65.76	60.29	60.93	4.46	-61.5	3.76	0	0	24.28	0	0	10.93			SBPr	1372	16.2	25.35	0	100	0	23.15	49.68	11.74	96.95	20.66	44.13	24.41	100	0	52.57	100	2.09	100
	SBP	1374	34.04	0	0	31.83	0	11.9	37.14	17.36	11.9	37.09	14.08	18.08	37.62	0	0	31.19	5.95	21.86			SBPr	1374	54.46	15.49	7.28	47.91	16.24	26.69	9.81	14.63	44.21	17.84	-15.96	5.16	17.2	0	39.87	41.32	14.31	1.77
	SBP	1386	17.84	37.56	0	74.28	0	17.36	60.61	24.44	51.93	29.58	44.6	35.68	100	0	15.92	92.6	0	100			SBPp	1386
	SBP	1404	25.59	83.1	0.47	100	45.82	41.32	45.66	19.77	87.46	35.92	44.6	35.45	100	0	3.54	81.67	6.91	63.5
	SBP	1408	11.03	10.33	2.11	100	0	27.33	50.64	24.76	29.74	13.38	-8.92	17.14	100	0	29.26	45.5	8.04	7.07			SBPp	1408	5.87	-18.31	0		1.45	29.58	26.85	7.07	0.96	24.41	15.96	10.33		0	15.92	10.93	11.41	14.79
	SBP	1440	13.62	25.35	3.29	74.76	25.72	48.71	46.3	24.12	65.92	30.99	36.62	35.21	80.87	0	56.27	82.64	0	65.76			SBPp	1440	6.57	0	3.29	66.24	7.23	21.54	45.82	36.17	48.71	36.15	34.27	32.86	100	0	36.01	58.36	0	67.85
	SBP	1447	11.97	29.11	8.22	91	20.1	32.64	47.75	13.83	73.95	14.79	16.43	17.84	84.89	0	25.56	72.99	10.61	68.49
	SBP	1463	26.29	45.07	1.17	100	14.31	54.34	71.7	22.35	73.95	25.59	37.56	43.66	89.23	2.41	6.59	54.98	5.79	54.5			SBPr	1463	13.15	44.6	2.82	97.91	16.88	28.94	67.85	15.59	64.95	14.55	19.72	19.95	79.1	12.86	4.34	29.74	3.22	49.84
	SBP	1464	11.5	20.19	0	88.1	0	74.76	54.5	36.66	49.2	27.7	52.11	29.34	93.57	0	22.19	81.03	0	84.24			SBPp	1464	16.43	24.41	7.28	84.57	0	74.12	73.63	69.13	65.76	19.72	68.54	24.88	92.12	0	25.88	92.77	0	96.62
	SBP	1492	15.96	16.9	4.93	100	62.22	64.79	72.03	73.47	49.2	11.74	18.31	34.27	100	0	71.86	75.72	9	43.73
	SBP	1505	23.47	17.37	5.16	100	37.94	34.08	13.34	9.49	58.68	53.52	44.13	27.46	64.95	0	37.14	74.92	0	64.47
	SBP	1525	5.87	25.35	9.86	64.95	9.32	18.97	30.23	9	58.68	18.31	24.41	18.54	56.59	15.76	29.58	29.58	11.09	23.95			SBPp	1525	3.29	2.35	3.52	18.17	13.67	11.09	5.79	20.9	8.52	3.99	5.63	5.87	13.18	16.4	24.6	24.12	9.97	4.18
	SBP	1534	23	9.39	0	72.83	23.63	0	65.11	0	19.45	20.19	39.91	32.86	95.98	0.8	0	75.4	0	70.26			SBPp	1534	25.35	39.91	0	85.53	16.88	29.42	47.11	21.38	61.9	32.86	32.86	32.63	59.16	12.7	19.29	78.62	23.15	69.13
	SBP	1550	16.67	16.9	1.64	69.45	50.16	74.76	68.17	76.21	50.16	34.98	-5.16	38.03	86.17	28.3	80.87	80.87	84.73	6.11				1550
	SBP	1675	34.98	16.9	16.43	100	10.77	0	73.47	23.47	29.26	53.99	44.6	61.97	100	0	18.97	70.9	13.99	29.26			SBPr	1675	5.63	0	0	92.93	0	2.89	36.5	18.49	24.76	61.97	43.19	53.76	88.42	0	0	71.22	50.32	17.85
	SBP	1689	23.71	52.58	16.2	99.36	15.43	21.06	63.02	48.55	34.24	45.31	38.5	83.33	100	0	33.92	94.69	13.67	10.13
	SBP	1695	34.51	-42.25	1.88	0	0	72.67	0	27.97	0	53.99	33.33	53.05	99.04	0	32.48	100	0	51.13
	SBP	1725	15.96	-30.52	16.9	47.91	13.67	88.26	100	0	0	22.54	-31.92	23.94	68.81	11.58	100	100	0	0
	SBP	1729	6.1	12.68	2.35	77.33	32.96	50.96	71.86	60.45	67.36	7.98	8.92	18.78	74.12	21.06	58.36	74.12	37.78	26.21			SBPr	1729	6.1	3.76	0.23	82.64	17.85	23.47	38.59	49.04	11.74	5.4	-3.29	13.62	77.97	9.49	29.42	44.69	15.27	0.96
	SBP	1742	30.52	54.46	0	100	28.46	59.49	72.35	67.36	81.67	49.53	29.58	52.82	100	0	68.17	74.28	0	50.64			SBPr	1742	20.89	45.07	0	100	8.2	80.23	59.16	61.58	78.62	35.21	43.66	31.22	100	0	76.21	87.46	18.33	53.54
	SBP	1753	12.91	5.63	0	78.62	0.48	56.75	67.85	71.06	18.01	25.35	31.92	35.45	100	0	23.47	22.67	20.42	49.52			SBPr	1753	27.93	44.13	0	95.34	34.08	45.5	73.15	51.45	57.23	62.86	28.64	31.46	24.18	100	1.45	17.68	23.95	9.49
	SBP	1801	5.63	-6.1	0.23	61.25	6.11	52.57	49.52	63.99	28.94	35.21	44.13	53.05	99.84	0	93.25	95.34	74.28	62.86			SBPp	1801	9.15	-10.8	9.62	89.39	22.35	48.23	39.39	58.84	21.86	34.98	5.63	80.99	61.74	0	80.71	82.8	77.17	1.93
	SBP	1807	17.14	6.57	0	100	0	58.52	68.01	20.9	0	18.08	5.16	16.67	67.36	0	73.79	73.15	0	0
	SBP	1816	11.74	37.56	3.99	94.05	49.2	61.25	59.97	24.76	69.45	14.79	5.16	10.09	70.1	0	68.33	77.97	26.21	37.14
	SBP	1875	27	18.31	0.94	100	64.47	70.74	69.61	55.14	17.2	23.47	28.17	30.99	82.48	12.54	67.04	14.31	0.48	47.43
	SBP	1878	5.4	17.84	0	74.92	49.36	41.96	37.94	22.67	50	35.45	36.62	34.98	81.03	0	23.79	26.85	9.32	18.33
	SBP	1881	16.43	27.23	1.64	78.3	56.27	64.31	52.73	15.92	50.64	8.92	12.21	26.29	82.96	0	64.15	74.44	14.63	23.79			SBPr	1881	10.56	45.54	1.41	91.8	29.1	60.45	73.47	18.49	62.38	16.67	9.86	22.54	91	4.18	63.83	78.3	0	64.15
	SBP	1883	23	15.49	0	15.27	15.59	32.8	19.45	13.18	17.04	22.54	-32.39	38.5	3.7	4.66	21.22	37.94	21.22	0			SBPp	1883	25.1	38.31	4.6	77.17	13.83	53.54	41.16	8.52	45.66	31.42	-22.61	41.95	45.66	11.09	46.62	81.03	0	0
	SBP	1909	26.29	27.7	10.56	43.89	22.67	25.24	40.35	27.97	17.52	30.05	34.74	31.92	65.92	18.81	42.44	43.25	41.32	35.21				1909
	SBP	1920																					SBPp	1920	6.1	-28.64	0		4.82	16.08	32.64	27.33	17.2	5.16	41.78	13.62	0	0	0	61.41	0	70.1
	SBP	1926	41.31	66.67	3.99	98.87	17.36	51.61	71.38	20.42	64.31	36.38	42.25	52.35	98.23	0	65.43	67.2	0	57.4			SBPp	1926	50.47	47.42	1.41		34.41	67.68	74.6	42.28	79.42	46.95	21.13	36.15		0	66.24	79.1	31.67	27.97
	SBP	1933	31.69	46.95	2.58	100	17.36	47.91	62.22	74.76	73.15	44.13	22.54	53.76	99.84	2.09	79.74	83.12	68.65	21.7			SBPp	1933	21.6	30.05	2.11		12.7	25.88	30.23	7.4	27.49	34.98	27.7	34.27		0	22.19	63.18	4.5	25.24
	SBP	1937	11.74	-12.68	1.17		30.87	46.3	35.85	43.73	0	0.23	-41.31	3.99		0	50.96	48.55	46.62	0
	SBP	1949	14.32	35.68	0	82.15	40.19	60.77	33.92	61.9	42.77	22.77	35.21	27.23	71.7	10.93	60.13	34.89	22.67	51.45			SBPp	1949	15.96	62.44	0	88.42	43.89	69.61	52.89	36.66	61.74	32.39	46.48	30.75	62.7	9.16	59.81	85.21	0	51.45
	SBP	1955	27.46	55.4	8.92	90.68	40.51	30.71	56.59	30.71	87.3	26.06	26.29	32.16	83.76	0	15.11	65.11	0	58.2			SBPr	1955	28.64	65.73	5.87		41.64	36.01	60.93	19.45	90.68	33.33	45.54	35.21		0	29.74	73.95	5.31	72.67
	SBP	1956	NA	NA	NA	NA	NA	NA	NA	NA	NA	NA	NA	NA	NA	NA	NA	NA	NA	NA			SBPr	1956	17.84	34.74	10.33		5.14	62.86	36.33	0	64.47	39.91	53.05	53.99		0	58.52	48.07	0	70.9
	SBP	1964	11.03	45.07	8.92	100	3.22	2.89	40.03	0	46.3	13.38	6.1	34.74	36.98	0	53.54	46.78	0	12.06			SBPr	1964	9.62	44.6	10.56		4.82	11.25	6.59	0	46.14	11.27	17.37	13.38		0	59.32	59.97	0	11.9
	SBP	2007	9.86	3.76	0	67.04	56.27	62.06	12.06	35.53	12.22	21.6	2.82	24.41	65.11	0	83.6	94.05	15.43	6.11			SBPr	2007	14.79	1.41	0.23	71.22	54.18	63.5	63.99	42.28	31.03	21.36	1.41	27.7	58.52	0	60.77	63.5	42.28	15.27
	SBP	2021	16.9	0	0	59.65	50	64.95	13.83	0	7.23	19.25	17.37	35.21	63.99	0	56.11	58.84	25.08	12.86			SBPr	2021	16.9	28.64	4.93	84.41	19.77	53.05	14.79	27.01	44.37	42.49	-5.16	53.29	22.19	0	52.25	48.07	21.54	2.09
	SBP	2042	13.62	18.31	5.63	100	27.81	12.38	32.64	4.98	32.8	31.92	43.66	25.12	100	4.66	5.47	79.9	19.61	38.75			SBPr	2042	15.26	44.6	5.16	100	6.43	0	24.6	4.34	57.07	24.41	35.21	19.72	100	0	4.34	68.17	14.79	21.54
	SBP	2045	17.37	37.09	1.41	86.66	34.57	41	35.05	46.95	74.28	34.98	42.25	42.25	95.18	0.8	57.88	85.85	4.5	73.15			SBPr	2045	15.96	18.31	1.17	56.75	2.57	51.61	52.73	63.83	41.8	37.32	27.23	52.58	77.33	9.97	37.3	99.84	33.6	78.78
	HC	1083	5.16	21.13	0	84.08	6.75	52.09	42.28	29.74	47.27	6.34	30.05	18.08	82.96	0	44.37	58.04	0	53.38			HC	1083	5.4	12.68	4.93	79.42	27.81	59.81	52.25	19.77	50.96	2.58	10.33	18.08	71.54	0	40.03	65.92	0	47.75
	HC	1171	16.67	-32.39	7.51	100	38.75	77.49	80.23	63.34	0	33.1	16.9	43.19	99.52	15.27	80.55	88.91	67.04	22.51
	HC	1414	4.46	30.05	2.35	82.64	17.52	37.3	44.21	64.31	70.26	7.51	20.19	10.09	57.4	7.56	49.04	95.82	68.17	38.59			HC	1414	3.76	35.21	3.76	87.14	39.23	59.65	66.72	68.17	65.59	5.63	22.54	6.81	70.1	22.35	63.67	86.66	62.22	38.91
	HC	1425	15.02	35.21	0	96.62	24.28	23.31	39.39	35.85	78.14	30.75	61.03	28.64	95.18	0	41.8	77.17	0	85.53			HC	1425	10.33	16.9	0	90.68	38.42	50.8	60.93	54.18	56.75	17.84	43.66	16.67	90.03	0	56.11	76.21	0	80.55
	HC	1531	5.4	-18.78	0	52.41	6.59	81.19	47.59	40.51	10.61	23	27.7	23.94	84.24	0	84.08	74.44	0	32.8			HC	1531	5.4	5.63	0	100	13.5	54.66	40.68	0	29.1	4.69	10.33	12.91	100	0	71.06	52.89	0	24.44
	HC	1555	5.4	24.88	1.17	100	59.65	61.9	56.43	59.49	68.49	6.57	5.16	13.62	100	7.23	48.23	65.43	12.38	34.73			HC	1555	6.34	32.39	0.7	78.62	63.18	65.76	71.38	68.65	65.27	4.69	3.29	8.69	83.12	59.81	69.13	77.33	27.65	49.68
	HC	1581	25.12	43.66	2.35	86.33	29.42	22.99	43.41	0	21.22	11.74	-30.99	9.62	13.34	0	0	49.52	0	0
	HC	1608	14.32	20.19	11.74	73.79	21.38	54.82	57.88	32.64	40.35	19.48	35.21	33.8	87.94	17.04	68.65	73.31	36.82	62.06
	HC	1724	46.48	45.54	10.33	100	0.48	68.01	70.74	14.31	62.7	26.76	0	44.37	97.59	4.34	41	62.38	9.65	68.33
	HC	1748	52.82	87.79	34.51	99.52	54.66	77.17	63.99	68.01	71.22	42.49	56.34	46.95	99.68	12.22	99.04	99.2	49.2	54.66			HC	1748	55.87	45.54	7.04	81.51	59.16	48.71	46.95	43.09	48.55	43.19	46.01	43.43	97.75	0	98.71	99.68	86.01	25.4
	HC	1759	16.9	17.37	0.94	53.54	23.31	48.71	32.64	15.92	35.53	34.98	43.66	34.51	83.44	16.4	67.36	72.99	48.07	76.05			HC	1759	15.96	9.39	0.94	45.34	26.37	64.95	34.89	31.83	21.06	24.65	45.07	26.76	84.08	3.38	77.49	93.25	14.47	82.64
	HC	1760	52.58	65.26	34.51	93.89	7.4	53.54	75.72	10.45	61.25	30.28	37.09	34.27	93.89	0	12.38	47.43	0	55.95			HC	1760	31.92	51.64	31.92	98.23	10.77	55.63	65.11	5.14	82.15	35.92	32.86	17.37	90.51	2.41	26.21	73.79	3.22	72.83
	HC	1768	9.62	35.68	1.64	87.14	81.19	62.86	54.82	62.06	61.25	14.08	10.8	24.65	54.5	5.47	77.17	95.66	73.47	25.4
	HC	1774	16.67	36.62	7.51	100	7.56	55.14	72.03	0	75.08	22.54	46.01	50.7	100	0	83.12	92.44	0	86.98			HC	1774	16.9	24.88	3.29	99.68	0	23.47	21.54	0	47.59	53.76	44.6	49.77	98.07	0	78.3	81.99	0	66.72
	HC	1792	11.74	11.27	14.79	95.82	65.59	61.9	56.11	60.61	7.56	7.75	-6.1	16.2	90.35	14.31	4.98	18.17	2.57	2.25
	HC	1794	4.23	16.43	0	47.27	0	33.76	64.79	15.43	71.86	0	17.37	11.27	61.41	0	59.97	67.04	0	63.34			HC	1794	4.69	50.23	1.64	54.5	0	17.52	80.87	39.55	70.1	8.69	84.98	26.76	56.75	0	38.42	72.51	13.83	90.51
	HC	1812	11.97	42.72	0	92.12	0	0	24.76	0	47.11	16.67	35.68	29.81	77.01	0	0	45.82	0	54.18			HC	1812	4.93	12.68	0	26.21	0	8.68	18.17	7.88	28.94	7.75	12.21	7.04	68.01	0	28.3	63.34	6.43	52.73
	HC	1821	16.2	44.13	2.58	80.39	39.87	59.16	54.82	0	62.7	18.78	45.07	27.93	75.08	0	18.33	59.97	0	67.68			HC	1821	27.93	43.19	4.69	68.33	17.04	40.35	44.21	0	60.13	32.86	52.58	27.93	56.75	0	54.34	61.41	0	61.9
	HC	1873	13.62	5.16	0.94	66.24	13.99	36.5	70.42	49.84	20.26	35.45	-12.68	45.77	8.84	0	93.41	83.12	0	0			HC	1873	35.45	43.19	5.63	76.85	14.79	28.62	68.97	0	49.04	50.47	14.55	44.6	82.48	0	72.19	76.05	15.11	17.52
	HC	1929	10.33	17.37	10.09		75.88	20.42	75.24	81.19	67.68	16.9	35.68	27.23		88.1	9	78.94	86.33	4.34			HC	1929	17.84	17.37	5.63		20.74	59	24.76	43.73	56.43	34.98	36.62	25.82		15.92	67.68	66.56	34.08	73.15
	HC	1936	24.88	23.47	0	97.91	0	0	80.06	0	13.67	26.76	42.25	13.15	100	0	0	94.21	0	60.93			HC	1936	14.08	-30.52	0		0	7.4	63.02	22.19	0	34.74	52.11	28.17		0	0	86.01	31.03	54.98
	HC	1971	16.67	10.8	10.33	74.28	58.52	67.2	53.38	69.45	37.62	23.47	26.76	35.21	76.53	5.95	60.77	76.69	66.08	55.63			HC
	HC	1972	13.62	5.63	0	100	37.3	43.25	3.7	9.49	10.61	12.68	12.68	16.43	99.68	0	29.58	65.27	0	11.41			HC	1972	11.03	0	0	74.44	61.74	52.73	16.88	52.73	4.34	10.8	-19.72	14.55	69.13	0	0	63.67	0	0
	HC	2046	14.32	-72.3	0		0	20.26	47.27	22.03	0	32.39	36.62	27		3.22	12.54	65.43	4.34	61.41			HC
	HC	2064	27.93	50.7	6.1		82.64	64.31	74.44	71.7	81.99	27.46	-17.84	36.15		0	32.32	90.03	4.18	6.43
	HC	2065	24.88	5.63	3.29		24.92	32.96	38.26	13.99	0	31.22	15.49	31.46		0	53.54	83.6	44.69	18.33
	HC	2067	16.2	38.5	5.63		64.63	27.81	71.54	56.27	58.52	35.45	58.69	27.46		28.14	53.54	85.21	10.93	76.37
	HC	2071	35.45	27	31.92	0	52.25	22.83	23.95	28.46	65.43	37.79	42.25	34.27	16.24	5.63	0	30.06	14.31	74.44
	HC	2080	19.48	23	0		33.12	44.53	70.42	15.11	50.16	30.28	14.55	33.1		0	52.09	69.94	0	31.19
	HC	2085	15.02	45.54	18.78		27.65	58.84	60.29	47.91	69.29	14.55	24.88	28.4		0	32.48	82.15	34.41	58.84
	CLBP	1432	19.01	48.36	30.75	77.17	36.98	55.14	70.1	41.48	62.38	19.48	61.5	53.99	78.46	4.98	18.49	78.3	31.83	51.29
	CLBP	1558	14.55	62.44	5.16	93.41	10.61	91.32	91.48	91.32	94.21	35.45	62.44	34.98	90.84	0	87.14	86.17	65.27	79.9
	CLBP	1570	7.04	19.25	2.35	98.71	1.61	60.77	70.74	77.81	42.6	5.16	5.63	21.83	95.82	0	68.33	92.93	78.14	19.61
	CLBP	1604	16.9	5.16	0	68.33	4.82	16.88	8.36	20.74	13.67	18.54	37.09	28.4	84.24	1.29	6.59	46.46	9.97	62.22
	CLBP	1642	7.04	31.92	0	100	59.49	82.15	60.93	79.26	63.02	6.57	43.66	34.98	100	0	84.57	60.77	20.58	61.41
	CLBP	1666	35.68	44.13	5.63	86.82	39.23	64.31	67.36	10.29	85.69	48.83	64.32	43.66	88.26	62.06	73.15	79.1	0	73.63
	CLBP	1667	17.61	46.95	0.94	97.75	30.87	16.88	42.93	17.04	52.57	21.13	56.81	13.15	98.87	9.32	24.6	37.78	8.04	55.63
	CLBP	1744	53.05	45.54	16.9	92.93	49.2	61.25	60.61	54.02	62.54	52.58	0	53.05	36.82	56.75	49.36	59.16	0	0
	CLBP	1746	16.9	17.37	0.7	66.72	27.33	37.3	67.52	16.72	22.19	34.98	59.15	35.21	63.18	3.86	19.45	71.86	0	66.24
	CLBP	1826	1.41	58.69	0.7	100	28.3	36.01	62.22	16.88	71.38	5.63	34.27	16.67	100	3.38	16.24	52.25	6.11	60.93
	CLBP	1830	15.49	23.94	0	56.27	2.09	56.59	45.82	17.68	30.23	30.75	45.07	44.6	41.8	0	12.38	53.38	1.77	61.9
	CLBP	1848	100	-64.79	53.76	100	11.09	82.96	52.25	31.03	83.6	53.29	30.05	22.54	100	0	70.1	87.78	0	68.17
	CLBP	1886	16.67	43.19	0	89.23	57.4	58.52	64.63	76.21	51.13	23.47	65.73	24.88	84.08	15.27	71.22	89.07	0	43.57
	CLBP	1906	22.3	45.07	7.51	93.09	59.32	59.32	80.71	27.01	63.02	30.75	37.56	50.47	82.64	13.34	70.26	80.06	8.2	56.43
	CLBP	1915	13.62	38.5	0	67.68	38.59	77.17	72.83	63.67	78.62	16.9	16.9	16.43	72.35	0	61.25	80.55	45.98	35.05
	CLBP	1917	18.54	16.43	19.95	79.26	32.8	86.33	81.67	20.58	45.34	43.19	-0.94	47.89	96.14	8.2	80.71	89.07	12.7	32.15
	CLBP	1951	19.25	26.29	1.41	94.05	0	72.03	47.91	53.05	7.72	15.96	15.49	34.74	95.98	0	72.67	94.05	54.18	9.49
	CLBP	1952	30.05	30.52	15.96	100	22.19	0	47.75	0	0	18.54	43.19	33.8	100	0	0	45.34	0	59.97
	CLBP	1958	17.14	-25.35	0	75.4	84.08	83.12	82.8	92.44	0	54.46	-76.06	69.25	78.62	4.02	86.98	92.12	85.69	0
	CLBP	2002	0.23	15.02	0	100	11.41	37.78	39.87	0	16.88	0.23	45.54	48.12	100	0	31.99	64.31	0	39.87
	CLBP	2014	18.31	3.29	0	86.66	8.2	54.98	20.1	23.95	27.01	44.6	41.78	30.28	87.14	0	56.43	67.04	7.56	56.75
	CLBP	2017	16.43	17.37	10.56	100	33.28	67.2	53.7	16.08	38.91	32.86	43.66	42.02	100	16.4	85.85	95.02	18.33	76.53
	CLBP	2024	16.2	66.67	0.94	81.03	63.67	53.22	50.96	19.13	87.62	14.08	30.99	18.78	63.83	0	30.39	40.19	0	45.82
	CLBP	2025	16.43	41.78	0	96.95	5.79	63.18	65.11	0	92.77	16.43	7.98	34.98	95.18	0	75.4	63.02	0	52.89
	CLBP	2028	33.1	52.11	0	100	59	52.73	12.38	50.48	76.69	42.72	51.64	55.4	81.83	0	60.45	92.6	39.87	74.44
	CLBP	2053	9.15	29.11	10.56		10.45	17.2	26.21	12.38	22.03	21.13	36.62	27.46		4.5	18.33	29.58	9.16	32.15
	CLBP	2074	19.01	29.11	0		28.3	22.35	59	31.19	72.35	20.42	15.96	14.79		8.2	24.76	35.21	25.24	49.68
	CLBP	2076	25.59	32.39	6.1		42.44	63.99	59.81	0	62.86	20.19	14.08	28.17		22.83	59.32	88.91	0	23.79
	CLBP	2093	17.14	46.01	0	69.45	2.73	23.31	58.52	17.2	63.5	26.29	25.35	35.45	60.61	0	19.94	48.87	12.54	67.85
	CLBP	2095	4.93	16.9	0.94	100	18.49	48.71	25.56	25.24	54.18	35.68	-18.31	34.51	100	0	0	69.29	0	0
	CLBP	2098	15.02	49.77	0	100	12.7	23.31	18.49	6.91	52.89	15.73	55.4	42.96	100	0	18.17	60.13	9.49	11.09
	CLBP	2100	20.42	9.39	0.7	86.33	9.81	51.29	60.61	25.4	24.6	17.14	42.25	34.27	95.66	0	62.38	92.93	5.47	45.66

## Sheet: S7Figbodyfat
		Baseline	Follow-up
Groups	IDs	corrected body fat tp1	corrected body fat tp2
SBPr	1372	1.68095	1.85714
SBPr	1374	0.980952	0.97619
SBPp	1386	0.557143	1.30952
SBPp	1408	1.8	1.94194
SBPp	1440	0.814286	0.661905
SBPp	1447	0.738095	0.97619
SBPr	1463	0.752381	0.771429
SBPp	1464	0.883871	0.967742
SBPp	1525	1.29048	1.25714
SBPp	1534	1.57143	1.44286
SBPp	1550	1.04194	0
SBPr	1675	1.58571	0.552381
SBPr	1729	0.77619	1.0381
SBPr	1742	0.896774	1.11613
SBPr	1753	0.735484	0.841935
SBPp	1801	1.09355	1.33548
SBPr	1881	1.23871	1.2
SBPp	1883	1.12903	1.1
SBPp	1920	0.0530697	1.64516
SBPp	1926	0.338095	0.290476
SBPp	1933	1.18571	1.12381
SBPr	1937	0.0281998	0.874194
SBPp	1949	1.61429	0.990476
SBPr	1955	0.654839	0.693548
SBPr	1956	1.29524	1.41905
SBPr	1964	0.395238	0.5
SBPr	2007	0.371429	0.547619
SBPr	2021	0.777419	0.758065
SBPr	2042	1.23226	1.26129
SBPr	2045	0.632258	0.654839
HC	1083	1.43548	1.44516
HC	1414	0.751613	0.751613
HC	1425	0.942857	0.395238
HC	1531	0.609524	0.409524
HC	1555	0.964516	0.751613
HC	1748	1.39048	1.11429
HC	1759	1.56667	1.63333
HC	1760	0.933333	0.557143
HC	1774	1.17619	1.01905
HC	1794	1.02381	0.614286
HC	1812	0.974194	1.03871
HC	1821	1.17742	1.45484
HC	1873	0.27619	0.809524
HC	1929	1.24516	1.22581
HC	1936	0.92381	1.05714
HC	1972	1.15806	1.14839
